# Supplementary material for: Selection Analysis Identifies Clusters of Unusual Mutational Changes in Omicron Lineage BA.1 That Likely Impact Spike Function
Source: Mol Biol Evol. 2022 Mar 24;39(4):msac061. doi: 10.1093/molbev/msac061 (PMC9037384; doi:10.1093/molbev/msac061)
Supplement: msac061_Supplementary_Data [file msac061_Supplementary_Data.csv]

Virus name	Accession No	Collected	Originating Laboratory	Submitting Laboratory	Authors
ncov/Algeria/G0638_2264/2020	EPI_ISL_418241	2020-03-02	NIC Viral Respiratory Unit - Institut Pasteur of Algeria	National Reference Center for Viruses of Respiratory Infections, Institut Pasteur, Paris	MÃ©lanie Albert et al
ncov/Algeria/G0640_2265/2020	EPI_ISL_418242	2020-03-08	NIC Viral Respiratory Unit - Institut Pasteur of Algeria	National Reference Center for Viruses of Respiratory Infections, Institut Pasteur, Paris	MÃ©lanie Albert et al
ncov/Algeria/G0860_2262/2020	EPI_ISL_420037	2020-03-02	NIC Viral Respiratory Unit - Institut Pasteur of Algeria	National Reference Center for Viruses of Respiratory Infections, Institut Pasteur, Paris	MÃ©lanie Albert et al
ncov/Algeria/G33030-8855/2020	EPI_ISL_766868	Jun-20	NIC Viral Respiratory Unit - Institut Pasteur of Algeria	National Reference Center for Viruses of Respiratory Infections, Institut Pasteur, Paris	MÃ©lanie Albert et al
ncov/Algeria/G35014-8856/2020	EPI_ISL_766869	2020-06-09	NIC Viral Respiratory Unit - Institut Pasteur of Algeria	National Reference Center for Viruses of Respiratory Infections, Institut Pasteur, Paris	MÃ©lanie Albert et al
ncov/Algeria/G35081-8858/2020	EPI_ISL_766870	2020-06-15	NIC Viral Respiratory Unit - Institut Pasteur of Algeria	National Reference Center for Viruses of Respiratory Infections, Institut Pasteur, Paris	MÃ©lanie Albert et al
ncov/Algeria/G35155-8850/2020	EPI_ISL_766864	2020-07-15	NIC Viral Respiratory Unit - Institut Pasteur of Algeria	National Reference Center for Viruses of Respiratory Infections, Institut Pasteur, Paris	MÃ©lanie Albert et al
ncov/Algeria/G37138-8854/2020	EPI_ISL_766867	2020-06-18	NIC Viral Respiratory Unit - Institut Pasteur of Algeria	National Reference Center for Viruses of Respiratory Infections, Institut Pasteur, Paris	MÃ©lanie Albert et al
ncov/Algeria/G37308-8864/2020	EPI_ISL_766875	2020-06-17	NIC Viral Respiratory Unit - Institut Pasteur of Algeria	National Reference Center for Viruses of Respiratory Infections, Institut Pasteur, Paris	MÃ©lanie Albert et al
ncov/Algeria/G37318-8849/2020	EPI_ISL_766863	2020-06-15	NIC Viral Respiratory Unit - Institut Pasteur of Algeria	National Reference Center for Viruses of Respiratory Infections, Institut Pasteur, Paris	MÃ©lanie Albert et al
ncov/Algeria/G38029-8861/2020	EPI_ISL_766872	2020-06-19	NIC Viral Respiratory Unit - Institut Pasteur of Algeria	National Reference Center for Viruses of Respiratory Infections, Institut Pasteur, Paris	MÃ©lanie Albert et al
ncov/Algeria/G38218-8852/2020	EPI_ISL_766865	2020-06-19	NIC Viral Respiratory Unit - Institut Pasteur of Algeria	National Reference Center for Viruses of Respiratory Infections, Institut Pasteur, Paris	MÃ©lanie Albert et al
ncov/Algeria/G38599-8859/2020	EPI_ISL_766871	2020-06-20	NIC Viral Respiratory Unit - Institut Pasteur of Algeria	National Reference Center for Viruses of Respiratory Infections, Institut Pasteur, Paris	MÃ©lanie Albert et al
ncov/Algeria/G38882-8853/2020	EPI_ISL_766866	2020-06-20	NIC Viral Respiratory Unit - Institut Pasteur of Algeria	National Reference Center for Viruses of Respiratory Infections, Institut Pasteur, Paris	MÃ©lanie Albert et al
ncov/Algeria/G40009-8862/2020	EPI_ISL_766873	2020-06-22	NIC Viral Respiratory Unit - Institut Pasteur of Algeria	National Reference Center for Viruses of Respiratory Infections, Institut Pasteur, Paris	MÃ©lanie Albert et al
ncov/Algeria/G41498-8846/2020	EPI_ISL_766861	2020-06-29	NIC Viral Respiratory Unit - Institut Pasteur of Algeria	National Reference Center for Viruses of Respiratory Infections, Institut Pasteur, Paris	MÃ©lanie Albert et al
ncov/Algeria/G42452-8847/2020	EPI_ISL_766862	2020-06-24	NIC Viral Respiratory Unit - Institut Pasteur of Algeria	National Reference Center for Viruses of Respiratory Infections, Institut Pasteur, Paris	MÃ©lanie Albert et al
ncov/Algeria/G43521-8863/2020	EPI_ISL_766874	2020-06-21	NIC Viral Respiratory Unit - Institut Pasteur of Algeria	National Reference Center for Viruses of Respiratory Infections, Institut Pasteur, Paris	MÃ©lanie Albert et al
ncov/Andorra/202552/2020	EPI_ISL_539496	2020-03-13	Hospital Nostra Senyora de Meritxell	Instituto de Salud Carlos III	Iglesias-Caballero et al
ncov/Anhui/SZ005/2020	EPI_ISL_413485	2020-01-24	Department of microbiology laboratory,Anhui Provincial Center for Disease Control and Prevention	Department of microbiology laboratory,Anhui Provincial Center for Disease Control and Prevention	Weiwei Li et al
ncov/AntiguaandBarbuda/ATG39386/2020	EPI_ISL_756361	2020-10-29	The Caribbean Public Health Agency	Carrington Lab, Department of PreClinical Sciences, Faculty of Medical Sciences, The University of the West Indies	Nikita S. D. Sahadeo et al
ncov/Argentina/C121/2020	EPI_ISL_420600	2020-03-07	Servicio Virosis Respiratorias-Departamento VirologÃ­a-INEI	Instituto Nacional Enfermedades Infecciosas C.G.Malbran	Baumeister E. et al
ncov/Argentina/C1374/2020	EPI_ISL_420599	2020-03-18	Servicio Virosis Respiratorias-Departamento VirologÃ­a-INEI	Instituto Nacional Enfermedades Infecciosas C.G.Malbran	Baumeister E. et al
ncov/Argentina/C3013/2020	EPI_ISL_420598	2020-03-22	Servicio Virosis Respiratorias-Departamento VirologÃ­a-INEI	Instituto Nacional Enfermedades Infecciosas C.G.Malbran	Baumeister E. et al
ncov/Argentina/C97133/2020	EPI_ISL_778843	2020-11-20	Servicio Virosis Respiratorias-Departamento VirologÃ­a-INEI	Instituto Nacional Enfermedades Infecciosas C.G.Malbran	Baumeister E. et al
ncov/Argentina/Heritas-HG023/2020	EPI_ISL_615121	2020-05-26	Hospital de PediatrÃ­a "Prof. Dr. Juan P Garrahan"	HÃ©ritas	Cristian Rohr et al
ncov/Argentina/Heritas_HG001/2020	EPI_ISL_476496	2020-04-22	Hospital Garrahan	HÃ©ritas	Dalmacio Pereyra et al
ncov/Argentina/Heritas_HG006/2020	EPI_ISL_476561	2020-05-07	Hospital Garrahan	HÃ©ritas	Roberta Crespo et al
ncov/Argentina/Heritas_HG007/2020	EPI_ISL_476565	2020-05-09	Hospital de PediatrÃ­a "Prof. Dr. Juan P Garrahan"	HÃ©ritas	Andrea Mangano et al
ncov/Argentina/Heritas_HG009/2020	EPI_ISL_476568	2020-05-14	Hospital de PediatrÃ­a "Prof. Dr. Juan P Garrahan"	HÃ©ritas	Cristian Rohr et al
ncov/Argentina/Heritas_HG014/2020	EPI_ISL_476563	2020-05-16	Hospital de PediatrÃ­a "Prof. Dr. Juan P Garrahan"	HÃ©ritas	Dalmacio Pereyra et al
ncov/Argentina/Heritas_HG015/2020	EPI_ISL_476567	2020-05-18	Hospital de PediatrÃ­a "Prof. Dr. Juan P Garrahan"	HÃ©ritas	Dalmacio Pereyra et al
ncov/Argentina/Heritas_HG018/2020	EPI_ISL_476571	2020-05-19	Hospital de PediatrÃ­a "Prof. Dr. Juan P Garrahan"	HÃ©ritas	Dalmacio Pereyra et al
ncov/Argentina/Heritas_HG019/2020	EPI_ISL_476573	2020-05-22	Hospital de PediatrÃ­a "Prof. Dr. Juan P Garrahan"	HÃ©ritas	Dalmacio Pereyra et al
ncov/Argentina/PAIS-A0001/2020	EPI_ISL_430793	2020-03-01	Laboratorio AnÃ¡lisis ClÃ­nicos, Unidad de Servicios DiagnÃ³sticos, Swiss Medical Group	Ãrea de SecuenciaciÃ³n del Laboratorio de VirologÃ­a del Hospital de NiÃ±os Dr. Ricardo Gutierrez on behalf of 'Proyecto Argentino Interinstitucional de genomica de SARS-CoV-2' (PAIS Consortium)	Nabaes Jodar et al
ncov/Argentina/PAIS-A0002/2020	EPI_ISL_430794	2020-03-24	Laboratorio AnÃ¡lisis ClÃ­nicos, Unidad de Servicios DiagnÃ³sticos, Swiss Medical Group	Ãrea de SecuenciaciÃ³n del Laboratorio de VirologÃ­a del Hospital de NiÃ±os Dr. Ricardo Gutierrez on behalf of 'Proyecto Argentino Interinstitucional de genomica de SARS-CoV-2' (PAIS Consortium)	Nabaes Jodar et al
ncov/Argentina/PAIS-A0003/2020	EPI_ISL_430795	2020-03-26	Laboratorio de VirologÃ­a del Hospital de NiÃ±os Dr. Ricardo Gutierrez	Ãrea de SecuenciaciÃ³n del Laboratorio de VirologÃ­a del Hospital de NiÃ±os Dr. Ricardo Gutierrez on behalf of 'Proyecto Argentino Interinstitucional de genomica de SARS-CoV-2' (PAIS Consortium)	Nabaes Jodar et al
ncov/Argentina/PAIS-A0004/2020	EPI_ISL_430796	2020-03-27	Departamento de BiologÃ­a y genÃ©tica molecular, IACA Laboratorios.	Ãrea de SecuenciaciÃ³n del Laboratorio de VirologÃ­a del Hospital de NiÃ±os Dr. Ricardo Gutierrez on behalf of 'Proyecto Argentino Interinstitucional de genomica de SARS-CoV-2' (PAIS Consortium)	Nabaes Jodar et al
ncov/Argentina/PAIS-A0005/2020	EPI_ISL_430797	2020-03-27	Departamento de BiologÃ­a y genÃ©tica molecular, IACA Laboratorios.	Ãrea de SecuenciaciÃ³n del Laboratorio de VirologÃ­a del Hospital de NiÃ±os Dr. Ricardo Gutierrez on behalf of 'Proyecto Argentino Interinstitucional de genomica de SARS-CoV-2' (PAIS Consortium)	Nabaes Jodar et al
ncov/Argentina/PAIS-A0006/2020	EPI_ISL_430798	2020-03-28	Departamento de BiologÃ­a y genÃ©tica molecular, IACA Laboratorios.	Ãrea de SecuenciaciÃ³n del Laboratorio de VirologÃ­a del Hospital de NiÃ±os Dr. Ricardo Gutierrez on behalf of 'Proyecto Argentino Interinstitucional de genomica de SARS-CoV-2' (PAIS Consortium)	Nabaes Jodar et al
ncov/Argentina/PAIS-A0007/2020	EPI_ISL_430799	2020-03-30	Laboratorio de VirologÃ­a del Hospital de NiÃ±os Dr. Ricardo Gutierrez	Ãrea de SecuenciaciÃ³n del Laboratorio de VirologÃ­a del Hospital de NiÃ±os Dr. Ricardo Gutierrez on behalf of 'Proyecto Argentino Interinstitucional de genomica de SARS-CoV-2' (PAIS Consortium)	Nabaes Jodar et al
ncov/Argentina/PAIS-A0008/2020	EPI_ISL_430800	2020-03-30	Laboratorio de VirologÃ­a del Hospital de NiÃ±os Dr. Ricardo Gutierrez	Ãrea de SecuenciaciÃ³n del Laboratorio de VirologÃ­a del Hospital de NiÃ±os Dr. Ricardo Gutierrez on behalf of 'Proyecto Argentino Interinstitucional de genomica de SARS-CoV-2' (PAIS Consortium)	Nabaes Jodar et al
ncov/Argentina/PAIS-A0009/2020	EPI_ISL_430801	2020-03-31	Laboratorio de VirologÃ­a del Hospital de NiÃ±os Dr. Ricardo Gutierrez	Ãrea de SecuenciaciÃ³n del Laboratorio de VirologÃ­a del Hospital de NiÃ±os Dr. Ricardo Gutierrez on behalf of 'Proyecto Argentino Interinstitucional de genomica de SARS-CoV-2' (PAIS Consortium)	Nabaes Jodar et al
ncov/Argentina/PAIS-A0010/2020	EPI_ISL_793013	2020-03-31	Laboratorio de VirologÃ­a del Hospital de NiÃ±os Dr. Ricardo Gutierrez	Ãrea de SecuenciaciÃ³n del Laboratorio de VirologÃ­a del Hospital de NiÃ±os Dr. Ricardo Gutierrez on behalf of 'Proyecto Argentino Interinstitucional de genomica de SARS-CoV-2' (PAIS Consortium)	Nabaes Jodar et al
ncov/Argentina/PAIS-A0011/2020	EPI_ISL_430802	2020-03-31	Departamento de BiologÃ­a y genÃ©tica molecular, IACA Laboratorios.	Ãrea de SecuenciaciÃ³n del Laboratorio de VirologÃ­a del Hospital de NiÃ±os Dr. Ricardo Gutierrez on behalf of 'Proyecto Argentino Interinstitucional de genomica de SARS-CoV-2' (PAIS Consortium)	Nabaes Jodar et al
ncov/Argentina/PAIS-A0012/2020	EPI_ISL_430803	2020-04-01	Laboratorio de VirologÃ­a del Hospital de NiÃ±os Dr. Ricardo Gutierrez	Ãrea de SecuenciaciÃ³n del Laboratorio de VirologÃ­a del Hospital de NiÃ±os Dr. Ricardo Gutierrez on behalf of 'Proyecto Argentino Interinstitucional de genomica de SARS-CoV-2' (PAIS Consortium)	Nabaes Jodar et al
ncov/Argentina/PAIS-A0013/2020	EPI_ISL_430804	2020-04-01	Laboratorio de VirologÃ­a del Hospital de NiÃ±os Dr. Ricardo Gutierrez	Ãrea de SecuenciaciÃ³n del Laboratorio de VirologÃ­a del Hospital de NiÃ±os Dr. Ricardo Gutierrez on behalf of 'Proyecto Argentino Interinstitucional de genomica de SARS-CoV-2' (PAIS Consortium)	Nabaes Jodar et al
ncov/Argentina/PAIS-A0014/2020	EPI_ISL_430805	2020-04-01	Departamento de BiologÃ­a y genÃ©tica molecular, IACA Laboratorios.	Ãrea de SecuenciaciÃ³n del Laboratorio de VirologÃ­a del Hospital de NiÃ±os Dr. Ricardo Gutierrez on behalf of 'Proyecto Argentino Interinstitucional de genomica de SARS-CoV-2' (PAIS Consortium)	Nabaes Jodar et al
ncov/Argentina/PAIS-A0015/2020	EPI_ISL_430806	2020-04-01	Departamento de BiologÃ­a y genÃ©tica molecular, IACA Laboratorios.	Ãrea de SecuenciaciÃ³n del Laboratorio de VirologÃ­a del Hospital de NiÃ±os Dr. Ricardo Gutierrez on behalf of 'Proyecto Argentino Interinstitucional de genomica de SARS-CoV-2' (PAIS Consortium)	Nabaes Jodar et al
ncov/Argentina/PAIS-A0016/2020	EPI_ISL_430807	2020-04-02	Laboratorio de VirologÃ­a del Hospital de NiÃ±os Dr. Ricardo Gutierrez	Ãrea de SecuenciaciÃ³n del Laboratorio de VirologÃ­a del Hospital de NiÃ±os Dr. Ricardo Gutierrez on behalf of 'Proyecto Argentino Interinstitucional de genomica de SARS-CoV-2' (PAIS Consortium)	Nabaes Jodar et al
ncov/Argentina/PAIS-A0017/2020	EPI_ISL_430808	2020-04-03	Departamento de BiologÃ­a y genÃ©tica molecular, IACA Laboratorios.	Ãrea de SecuenciaciÃ³n del Laboratorio de VirologÃ­a del Hospital de NiÃ±os Dr. Ricardo Gutierrez on behalf of 'Proyecto Argentino Interinstitucional de genomica de SARS-CoV-2' (PAIS Consortium)	Nabaes Jodar et al
ncov/Argentina/PAIS-A0018/2020	EPI_ISL_430809	2020-04-04	Laboratorio de VirologÃ­a del Hospital de NiÃ±os Dr. Ricardo Gutierrez	Ãrea de SecuenciaciÃ³n del Laboratorio de VirologÃ­a del Hospital de NiÃ±os Dr. Ricardo Gutierrez on behalf of 'Proyecto Argentino Interinstitucional de genomica de SARS-CoV-2' (PAIS Consortium)	Nabaes Jodar et al
ncov/Argentina/PAIS-A0019/2020	EPI_ISL_430810	2020-04-07	Laboratorio de VirologÃ­a del Hospital de NiÃ±os Dr. Ricardo Gutierrez	Ãrea de SecuenciaciÃ³n del Laboratorio de VirologÃ­a del Hospital de NiÃ±os Dr. Ricardo Gutierrez on behalf of 'Proyecto Argentino Interinstitucional de genomica de SARS-CoV-2' (PAIS Consortium)	Nabaes Jodar et al
ncov/Argentina/PAIS-A0020/2020	EPI_ISL_430811	2020-04-11	Laboratorio de VirologÃ­a del Hospital de NiÃ±os Dr. Ricardo Gutierrez	Ãrea de SecuenciaciÃ³n del Laboratorio de VirologÃ­a del Hospital de NiÃ±os Dr. Ricardo Gutierrez on behalf of 'Proyecto Argentino Interinstitucional de genomica de SARS-CoV-2' (PAIS Consortium)	Nabaes Jodar et al
ncov/Argentina/PAIS-A0021/2020	EPI_ISL_430812	2020-04-11	Laboratorio de VirologÃ­a del Hospital de NiÃ±os Dr. Ricardo Gutierrez	Ãrea de SecuenciaciÃ³n del Laboratorio de VirologÃ­a del Hospital de NiÃ±os Dr. Ricardo Gutierrez on behalf of 'Proyecto Argentino Interinstitucional de genomica de SARS-CoV-2' (PAIS Consortium)	Nabaes Jodar et al
ncov/Argentina/PAIS-A0022/2020	EPI_ISL_430813	2020-04-11	Laboratorio de VirologÃ­a del Hospital de NiÃ±os Dr. Ricardo Gutierrez	Ãrea de SecuenciaciÃ³n del Laboratorio de VirologÃ­a del Hospital de NiÃ±os Dr. Ricardo Gutierrez on behalf of 'Proyecto Argentino Interinstitucional de genomica de SARS-CoV-2' (PAIS Consortium)	Nabaes Jodar et al
ncov/Argentina/PAIS-A0023/2020	EPI_ISL_430814	2020-04-17	Laboratorio de VirologÃ­a del Hospital de NiÃ±os Dr. Ricardo Gutierrez	Ãrea de SecuenciaciÃ³n del Laboratorio de VirologÃ­a del Hospital de NiÃ±os Dr. Ricardo Gutierrez on behalf of 'Proyecto Argentino Interinstitucional de genomica de SARS-CoV-2' (PAIS Consortium)	Nabaes Jodar et al
ncov/Argentina/PAIS-A0024/2020	EPI_ISL_430815	2020-04-18	Laboratorio de VirologÃ­a del Hospital de NiÃ±os Dr. Ricardo Gutierrez	Ãrea de SecuenciaciÃ³n del Laboratorio de VirologÃ­a del Hospital de NiÃ±os Dr. Ricardo Gutierrez on behalf of 'Proyecto Argentino Interinstitucional de genomica de SARS-CoV-2' (PAIS Consortium)	Nabaes Jodar et al
ncov/Argentina/PAIS-A0025/2020	EPI_ISL_430816	2020-04-18	Laboratorio de VirologÃ­a del Hospital de NiÃ±os Dr. Ricardo Gutierrez	Ãrea de SecuenciaciÃ³n del Laboratorio de VirologÃ­a del Hospital de NiÃ±os Dr. Ricardo Gutierrez on behalf of 'Proyecto Argentino Interinstitucional de genomica de SARS-CoV-2' (PAIS Consortium)	Nabaes Jodar et al
ncov/Argentina/PAIS-A0026/2020	EPI_ISL_430817	2020-04-18	Laboratorio de VirologÃ­a del Hospital de NiÃ±os Dr. Ricardo Gutierrez	Ãrea de SecuenciaciÃ³n del Laboratorio de VirologÃ­a del Hospital de NiÃ±os Dr. Ricardo Gutierrez on behalf of 'Proyecto Argentino Interinstitucional de genomica de SARS-CoV-2' (PAIS Consortium)	Nabaes Jodar et al
ncov/Argentina/PAIS-A0027/2020	EPI_ISL_430818	2020-04-19	Laboratorio de VirologÃ­a del Hospital de NiÃ±os Dr. Ricardo Gutierrez	Ãrea de SecuenciaciÃ³n del Laboratorio de VirologÃ­a del Hospital de NiÃ±os Dr. Ricardo Gutierrez on behalf of 'Proyecto Argentino Interinstitucional de genomica de SARS-CoV-2' (PAIS Consortium)	Nabaes Jodar et al
ncov/Argentina/PAIS-A0028/2020	EPI_ISL_792117	2020-04-21	Laboratorio de VirologÃ­a del Hospital de NiÃ±os Dr. Ricardo Gutierrez	Ãrea de SecuenciaciÃ³n del Laboratorio de VirologÃ­a del Hospital de NiÃ±os Dr. Ricardo Gutierrez on behalf of 'Proyecto Argentino Interinstitucional de genomica de SARS-CoV-2' (PAIS Consortium)	Nabaes Jodar et al
ncov/Argentina/PAIS-A0029/2020	EPI_ISL_792118	2020-04-24	Laboratorio de VirologÃ­a del Hospital de NiÃ±os Dr. Ricardo Gutierrez	Ãrea de SecuenciaciÃ³n del Laboratorio de VirologÃ­a del Hospital de NiÃ±os Dr. Ricardo Gutierrez on behalf of 'Proyecto Argentino Interinstitucional de genomica de SARS-CoV-2' (PAIS Consortium)	Nabaes Jodar et al
ncov/Argentina/PAIS-A0030/2020	EPI_ISL_792119	2020-04-24	Laboratorio de VirologÃ­a del Hospital de NiÃ±os Dr. Ricardo Gutierrez	Ãrea de SecuenciaciÃ³n del Laboratorio de VirologÃ­a del Hospital de NiÃ±os Dr. Ricardo Gutierrez on behalf of 'Proyecto Argentino Interinstitucional de genomica de SARS-CoV-2' (PAIS Consortium)	Nabaes Jodar et al
ncov/Argentina/PAIS-A0031/2020	EPI_ISL_792120	2020-04-24	Laboratorio de VirologÃ­a del Hospital de NiÃ±os Dr. Ricardo Gutierrez	Ãrea de SecuenciaciÃ³n del Laboratorio de VirologÃ­a del Hospital de NiÃ±os Dr. Ricardo Gutierrez on behalf of 'Proyecto Argentino Interinstitucional de genomica de SARS-CoV-2' (PAIS Consortium)	Nabaes Jodar et al
ncov/Argentina/PAIS-A0032/2020	EPI_ISL_792121	2020-04-24	Laboratorio de VirologÃ­a del Hospital de NiÃ±os Dr. Ricardo Gutierrez	Ãrea de SecuenciaciÃ³n del Laboratorio de VirologÃ­a del Hospital de NiÃ±os Dr. Ricardo Gutierrez on behalf of 'Proyecto Argentino Interinstitucional de genomica de SARS-CoV-2' (PAIS Consortium)	Nabaes Jodar et al
ncov/Argentina/PAIS-A0033/2020	EPI_ISL_792122	2020-04-24	Laboratorio de VirologÃ­a del Hospital de NiÃ±os Dr. Ricardo Gutierrez	Ãrea de SecuenciaciÃ³n del Laboratorio de VirologÃ­a del Hospital de NiÃ±os Dr. Ricardo Gutierrez on behalf of 'Proyecto Argentino Interinstitucional de genomica de SARS-CoV-2' (PAIS Consortium)	Nabaes Jodar et al
ncov/Argentina/PAIS-A0034/2020	EPI_ISL_792123	2020-04-24	Laboratorio de VirologÃ­a del Hospital de NiÃ±os Dr. Ricardo Gutierrez	Ãrea de SecuenciaciÃ³n del Laboratorio de VirologÃ­a del Hospital de NiÃ±os Dr. Ricardo Gutierrez on behalf of 'Proyecto Argentino Interinstitucional de genomica de SARS-CoV-2' (PAIS Consortium)	Nabaes Jodar et al
ncov/Argentina/PAIS-A0035/2020	EPI_ISL_792124	2020-04-24	Laboratorio de VirologÃ­a del Hospital de NiÃ±os Dr. Ricardo Gutierrez	Ãrea de SecuenciaciÃ³n del Laboratorio de VirologÃ­a del Hospital de NiÃ±os Dr. Ricardo Gutierrez on behalf of 'Proyecto Argentino Interinstitucional de genomica de SARS-CoV-2' (PAIS Consortium)	Nabaes Jodar et al
ncov/Argentina/PAIS-A0036/2020	EPI_ISL_792125	2020-04-26	Laboratorio de VirologÃ­a del Hospital de NiÃ±os Dr. Ricardo Gutierrez	Ãrea de SecuenciaciÃ³n del Laboratorio de VirologÃ­a del Hospital de NiÃ±os Dr. Ricardo Gutierrez on behalf of 'Proyecto Argentino Interinstitucional de genomica de SARS-CoV-2' (PAIS Consortium)	Nabaes Jodar et al
ncov/Argentina/PAIS-A0037/2020	EPI_ISL_792126	2020-04-26	Laboratorio de VirologÃ­a del Hospital de NiÃ±os Dr. Ricardo Gutierrez	Ãrea de SecuenciaciÃ³n del Laboratorio de VirologÃ­a del Hospital de NiÃ±os Dr. Ricardo Gutierrez on behalf of 'Proyecto Argentino Interinstitucional de genomica de SARS-CoV-2' (PAIS Consortium)	Nabaes Jodar et al
ncov/Argentina/PAIS-A0038/2020	EPI_ISL_792127	2020-04-26	Laboratorio de VirologÃ­a del Hospital de NiÃ±os Dr. Ricardo Gutierrez	Ãrea de SecuenciaciÃ³n del Laboratorio de VirologÃ­a del Hospital de NiÃ±os Dr. Ricardo Gutierrez on behalf of 'Proyecto Argentino Interinstitucional de genomica de SARS-CoV-2' (PAIS Consortium)	Nabaes Jodar et al
ncov/Argentina/PAIS-A0039/2020	EPI_ISL_792128	2020-04-26	Laboratorio de VirologÃ­a del Hospital de NiÃ±os Dr. Ricardo Gutierrez	Ãrea de SecuenciaciÃ³n del Laboratorio de VirologÃ­a del Hospital de NiÃ±os Dr. Ricardo Gutierrez on behalf of 'Proyecto Argentino Interinstitucional de genomica de SARS-CoV-2' (PAIS Consortium)	Nabaes Jodar et al
ncov/Argentina/PAIS-A0040/2020	EPI_ISL_792129	2020-04-28	Laboratorio de VirologÃ­a del Hospital de NiÃ±os Dr. Ricardo Gutierrez	Ãrea de SecuenciaciÃ³n del Laboratorio de VirologÃ­a del Hospital de NiÃ±os Dr. Ricardo Gutierrez on behalf of 'Proyecto Argentino Interinstitucional de genomica de SARS-CoV-2' (PAIS Consortium)	Nabaes Jodar et al
ncov/Argentina/PAIS-A0041/2020	EPI_ISL_792130	2020-04-28	Laboratorio de VirologÃ­a del Hospital de NiÃ±os Dr. Ricardo Gutierrez	Ãrea de SecuenciaciÃ³n del Laboratorio de VirologÃ­a del Hospital de NiÃ±os Dr. Ricardo Gutierrez on behalf of 'Proyecto Argentino Interinstitucional de genomica de SARS-CoV-2' (PAIS Consortium)	Nabaes Jodar et al
ncov/Argentina/PAIS-A0042/2020	EPI_ISL_792131	2020-04-28	Laboratorio de VirologÃ­a del Hospital de NiÃ±os Dr. Ricardo Gutierrez	Ãrea de SecuenciaciÃ³n del Laboratorio de VirologÃ­a del Hospital de NiÃ±os Dr. Ricardo Gutierrez on behalf of 'Proyecto Argentino Interinstitucional de genomica de SARS-CoV-2' (PAIS Consortium)	Nabaes Jodar et al
ncov/Argentina/PAIS-A0043/2020	EPI_ISL_792132	2020-04-28	Laboratorio de VirologÃ­a del Hospital de NiÃ±os Dr. Ricardo Gutierrez	Ãrea de SecuenciaciÃ³n del Laboratorio de VirologÃ­a del Hospital de NiÃ±os Dr. Ricardo Gutierrez on behalf of 'Proyecto Argentino Interinstitucional de genomica de SARS-CoV-2' (PAIS Consortium)	Nabaes Jodar et al
ncov/Argentina/PAIS-A0044/2020	EPI_ISL_792133	2020-04-28	Laboratorio de VirologÃ­a del Hospital de NiÃ±os Dr. Ricardo Gutierrez	Ãrea de SecuenciaciÃ³n del Laboratorio de VirologÃ­a del Hospital de NiÃ±os Dr. Ricardo Gutierrez on behalf of 'Proyecto Argentino Interinstitucional de genomica de SARS-CoV-2' (PAIS Consortium)	Nabaes Jodar et al
ncov/Argentina/PAIS-A0045/2020	EPI_ISL_792134	2020-04-29	Laboratorio de VirologÃ­a del Hospital de NiÃ±os Dr. Ricardo Gutierrez	Ãrea de SecuenciaciÃ³n del Laboratorio de VirologÃ­a del Hospital de NiÃ±os Dr. Ricardo Gutierrez on behalf of 'Proyecto Argentino Interinstitucional de genomica de SARS-CoV-2' (PAIS Consortium)	Nabaes Jodar et al
ncov/Argentina/PAIS-A0046/2020	EPI_ISL_792135	2020-04-29	Laboratorio de VirologÃ­a del Hospital de NiÃ±os Dr. Ricardo Gutierrez	Ãrea de SecuenciaciÃ³n del Laboratorio de VirologÃ­a del Hospital de NiÃ±os Dr. Ricardo Gutierrez on behalf of 'Proyecto Argentino Interinstitucional de genomica de SARS-CoV-2' (PAIS Consortium)	Nabaes Jodar et al
ncov/Argentina/PAIS-A0047/2020	EPI_ISL_792136	2020-04-29	Laboratorio de VirologÃ­a del Hospital de NiÃ±os Dr. Ricardo Gutierrez	Ãrea de SecuenciaciÃ³n del Laboratorio de VirologÃ­a del Hospital de NiÃ±os Dr. Ricardo Gutierrez on behalf of 'Proyecto Argentino Interinstitucional de genomica de SARS-CoV-2' (PAIS Consortium)	Nabaes Jodar et al
ncov/Argentina/PAIS-A0048/2020	EPI_ISL_792137	2020-04-30	Laboratorio de VirologÃ­a del Hospital de NiÃ±os Dr. Ricardo Gutierrez	Ãrea de SecuenciaciÃ³n del Laboratorio de VirologÃ­a del Hospital de NiÃ±os Dr. Ricardo Gutierrez on behalf of 'Proyecto Argentino Interinstitucional de genomica de SARS-CoV-2' (PAIS Consortium)	Nabaes Jodar et al
ncov/Argentina/PAIS-A0049/2020	EPI_ISL_792138	2020-04-30	Laboratorio de VirologÃ­a del Hospital de NiÃ±os Dr. Ricardo Gutierrez	Ãrea de SecuenciaciÃ³n del Laboratorio de VirologÃ­a del Hospital de NiÃ±os Dr. Ricardo Gutierrez on behalf of 'Proyecto Argentino Interinstitucional de genomica de SARS-CoV-2' (PAIS Consortium)	Nabaes Jodar et al
ncov/Argentina/PAIS-A0050/2020	EPI_ISL_792139	2020-04-30	Laboratorio de VirologÃ­a del Hospital de NiÃ±os Dr. Ricardo Gutierrez	Ãrea de SecuenciaciÃ³n del Laboratorio de VirologÃ­a del Hospital de NiÃ±os Dr. Ricardo Gutierrez on behalf of 'Proyecto Argentino Interinstitucional de genomica de SARS-CoV-2' (PAIS Consortium)	Nabaes Jodar et al
ncov/Argentina/PAIS-A0051/2020	EPI_ISL_792140	2020-05-01	Laboratorio de VirologÃ­a del Hospital de NiÃ±os Dr. Ricardo Gutierrez	Ãrea de SecuenciaciÃ³n del Laboratorio de VirologÃ­a del Hospital de NiÃ±os Dr. Ricardo Gutierrez on behalf of 'Proyecto Argentino Interinstitucional de genomica de SARS-CoV-2' (PAIS Consortium)	Nabaes Jodar et al
ncov/Argentina/PAIS-A0052/2020	EPI_ISL_792141	2020-05-01	Laboratorio de VirologÃ­a del Hospital de NiÃ±os Dr. Ricardo Gutierrez	Ãrea de SecuenciaciÃ³n del Laboratorio de VirologÃ­a del Hospital de NiÃ±os Dr. Ricardo Gutierrez on behalf of 'Proyecto Argentino Interinstitucional de genomica de SARS-CoV-2' (PAIS Consortium)	Nabaes Jodar et al
ncov/Argentina/PAIS-A0053/2020	EPI_ISL_792142	2020-05-01	Laboratorio de VirologÃ­a del Hospital de NiÃ±os Dr. Ricardo Gutierrez	Ãrea de SecuenciaciÃ³n del Laboratorio de VirologÃ­a del Hospital de NiÃ±os Dr. Ricardo Gutierrez on behalf of 'Proyecto Argentino Interinstitucional de genomica de SARS-CoV-2' (PAIS Consortium)	Nabaes Jodar et al
ncov/Argentina/PAIS-A0054/2020	EPI_ISL_792143	2020-05-01	Laboratorio de VirologÃ­a del Hospital de NiÃ±os Dr. Ricardo Gutierrez	Ãrea de SecuenciaciÃ³n del Laboratorio de VirologÃ­a del Hospital de NiÃ±os Dr. Ricardo Gutierrez on behalf of 'Proyecto Argentino Interinstitucional de genomica de SARS-CoV-2' (PAIS Consortium)	Nabaes Jodar et al
ncov/Argentina/PAIS-A0055/2020	EPI_ISL_792144	2020-05-01	Laboratorio de VirologÃ­a del Hospital de NiÃ±os Dr. Ricardo Gutierrez	Ãrea de SecuenciaciÃ³n del Laboratorio de VirologÃ­a del Hospital de NiÃ±os Dr. Ricardo Gutierrez on behalf of 'Proyecto Argentino Interinstitucional de genomica de SARS-CoV-2' (PAIS Consortium)	Nabaes Jodar et al
ncov/Argentina/PAIS-A0056/2020	EPI_ISL_792145	2020-05-02	Laboratorio de VirologÃ­a del Hospital de NiÃ±os Dr. Ricardo Gutierrez	Ãrea de SecuenciaciÃ³n del Laboratorio de VirologÃ­a del Hospital de NiÃ±os Dr. Ricardo Gutierrez on behalf of 'Proyecto Argentino Interinstitucional de genomica de SARS-CoV-2' (PAIS Consortium)	Nabaes Jodar et al
ncov/Argentina/PAIS-A0057/2020	EPI_ISL_792146	2020-05-02	Laboratorio de VirologÃ­a del Hospital de NiÃ±os Dr. Ricardo Gutierrez	Ãrea de SecuenciaciÃ³n del Laboratorio de VirologÃ­a del Hospital de NiÃ±os Dr. Ricardo Gutierrez on behalf of 'Proyecto Argentino Interinstitucional de genomica de SARS-CoV-2' (PAIS Consortium)	Nabaes Jodar et al
ncov/Argentina/PAIS-A0058/2020	EPI_ISL_792147	2020-05-02	Laboratorio de VirologÃ­a del Hospital de NiÃ±os Dr. Ricardo Gutierrez	Ãrea de SecuenciaciÃ³n del Laboratorio de VirologÃ­a del Hospital de NiÃ±os Dr. Ricardo Gutierrez on behalf of 'Proyecto Argentino Interinstitucional de genomica de SARS-CoV-2' (PAIS Consortium)	Nabaes Jodar et al
ncov/Argentina/PAIS-A0059/2020	EPI_ISL_792148	2020-05-02	Laboratorio de VirologÃ­a del Hospital de NiÃ±os Dr. Ricardo Gutierrez	Ãrea de SecuenciaciÃ³n del Laboratorio de VirologÃ­a del Hospital de NiÃ±os Dr. Ricardo Gutierrez on behalf of 'Proyecto Argentino Interinstitucional de genomica de SARS-CoV-2' (PAIS Consortium)	Nabaes Jodar et al
ncov/Argentina/PAIS-A0060/2020	EPI_ISL_792149	2020-05-03	Laboratorio de VirologÃ­a del Hospital de NiÃ±os Dr. Ricardo Gutierrez	Ãrea de SecuenciaciÃ³n del Laboratorio de VirologÃ­a del Hospital de NiÃ±os Dr. Ricardo Gutierrez on behalf of 'Proyecto Argentino Interinstitucional de genomica de SARS-CoV-2' (PAIS Consortium)	Nabaes Jodar et al
ncov/Argentina/PAIS-A0061/2020	EPI_ISL_792150	2020-05-03	Laboratorio de VirologÃ­a del Hospital de NiÃ±os Dr. Ricardo Gutierrez	Ãrea de SecuenciaciÃ³n del Laboratorio de VirologÃ­a del Hospital de NiÃ±os Dr. Ricardo Gutierrez on behalf of 'Proyecto Argentino Interinstitucional de genomica de SARS-CoV-2' (PAIS Consortium)	Nabaes Jodar et al
ncov/Argentina/PAIS-A0062/2020	EPI_ISL_792151	2020-05-03	Laboratorio de VirologÃ­a del Hospital de NiÃ±os Dr. Ricardo Gutierrez	Ãrea de SecuenciaciÃ³n del Laboratorio de VirologÃ­a del Hospital de NiÃ±os Dr. Ricardo Gutierrez on behalf of 'Proyecto Argentino Interinstitucional de genomica de SARS-CoV-2' (PAIS Consortium)	Nabaes Jodar et al
ncov/Argentina/PAIS-A0063/2020	EPI_ISL_792152	2020-05-03	Laboratorio de VirologÃ­a del Hospital de NiÃ±os Dr. Ricardo Gutierrez	Ãrea de SecuenciaciÃ³n del Laboratorio de VirologÃ­a del Hospital de NiÃ±os Dr. Ricardo Gutierrez on behalf of 'Proyecto Argentino Interinstitucional de genomica de SARS-CoV-2' (PAIS Consortium)	Nabaes Jodar et al
ncov/Argentina/PAIS-A0064/2020	EPI_ISL_792153	2020-05-03	Laboratorio de VirologÃ­a del Hospital de NiÃ±os Dr. Ricardo Gutierrez	Ãrea de SecuenciaciÃ³n del Laboratorio de VirologÃ­a del Hospital de NiÃ±os Dr. Ricardo Gutierrez on behalf of 'Proyecto Argentino Interinstitucional de genomica de SARS-CoV-2' (PAIS Consortium)	Nabaes Jodar et al
ncov/Argentina/PAIS-A0065/2020	EPI_ISL_792154	2020-05-03	Laboratorio de VirologÃ­a del Hospital de NiÃ±os Dr. Ricardo Gutierrez	Ãrea de SecuenciaciÃ³n del Laboratorio de VirologÃ­a del Hospital de NiÃ±os Dr. Ricardo Gutierrez on behalf of 'Proyecto Argentino Interinstitucional de genomica de SARS-CoV-2' (PAIS Consortium)	Nabaes Jodar et al
ncov/Argentina/PAIS-A0066/2020	EPI_ISL_792155	2020-05-03	Laboratorio de VirologÃ­a del Hospital de NiÃ±os Dr. Ricardo Gutierrez	Ãrea de SecuenciaciÃ³n del Laboratorio de VirologÃ­a del Hospital de NiÃ±os Dr. Ricardo Gutierrez on behalf of 'Proyecto Argentino Interinstitucional de genomica de SARS-CoV-2' (PAIS Consortium)	Nabaes Jodar et al
ncov/Argentina/PAIS-A0067/2020	EPI_ISL_792156	2020-05-03	Laboratorio de VirologÃ­a del Hospital de NiÃ±os Dr. Ricardo Gutierrez	Ãrea de SecuenciaciÃ³n del Laboratorio de VirologÃ­a del Hospital de NiÃ±os Dr. Ricardo Gutierrez on behalf of 'Proyecto Argentino Interinstitucional de genomica de SARS-CoV-2' (PAIS Consortium)	Nabaes Jodar et al
ncov/Argentina/PAIS-A0068/2020	EPI_ISL_792157	2020-05-03	Laboratorio de VirologÃ­a del Hospital de NiÃ±os Dr. Ricardo Gutierrez	Ãrea de SecuenciaciÃ³n del Laboratorio de VirologÃ­a del Hospital de NiÃ±os Dr. Ricardo Gutierrez on behalf of 'Proyecto Argentino Interinstitucional de genomica de SARS-CoV-2' (PAIS Consortium)	Nabaes Jodar et al
ncov/Argentina/PAIS-A0069/2020	EPI_ISL_792158	2020-05-03	Laboratorio de VirologÃ­a del Hospital de NiÃ±os Dr. Ricardo Gutierrez	Ãrea de SecuenciaciÃ³n del Laboratorio de VirologÃ­a del Hospital de NiÃ±os Dr. Ricardo Gutierrez on behalf of 'Proyecto Argentino Interinstitucional de genomica de SARS-CoV-2' (PAIS Consortium)	Nabaes Jodar et al
ncov/Argentina/PAIS-A0070/2020	EPI_ISL_792159	2020-05-03	Laboratorio de VirologÃ­a del Hospital de NiÃ±os Dr. Ricardo Gutierrez	Ãrea de SecuenciaciÃ³n del Laboratorio de VirologÃ­a del Hospital de NiÃ±os Dr. Ricardo Gutierrez on behalf of 'Proyecto Argentino Interinstitucional de genomica de SARS-CoV-2' (PAIS Consortium)	Nabaes Jodar et al
ncov/Argentina/PAIS-A0071/2020	EPI_ISL_792160	2020-05-03	Laboratorio de VirologÃ­a del Hospital de NiÃ±os Dr. Ricardo Gutierrez	Ãrea de SecuenciaciÃ³n del Laboratorio de VirologÃ­a del Hospital de NiÃ±os Dr. Ricardo Gutierrez on behalf of 'Proyecto Argentino Interinstitucional de genomica de SARS-CoV-2' (PAIS Consortium)	Nabaes Jodar et al
ncov/Argentina/PAIS-A0072/2020	EPI_ISL_792161	2020-05-03	Laboratorio de VirologÃ­a del Hospital de NiÃ±os Dr. Ricardo Gutierrez	Ãrea de SecuenciaciÃ³n del Laboratorio de VirologÃ­a del Hospital de NiÃ±os Dr. Ricardo Gutierrez on behalf of 'Proyecto Argentino Interinstitucional de genomica de SARS-CoV-2' (PAIS Consortium)	Nabaes Jodar et al
ncov/Argentina/PAIS-A0073/2020	EPI_ISL_792162	2020-05-04	Laboratorio de VirologÃ­a del Hospital de NiÃ±os Dr. Ricardo Gutierrez	Ãrea de SecuenciaciÃ³n del Laboratorio de VirologÃ­a del Hospital de NiÃ±os Dr. Ricardo Gutierrez on behalf of 'Proyecto Argentino Interinstitucional de genomica de SARS-CoV-2' (PAIS Consortium)	Nabaes Jodar et al
ncov/Argentina/PAIS-A0074/2020	EPI_ISL_792163	2020-05-04	Laboratorio de VirologÃ­a del Hospital de NiÃ±os Dr. Ricardo Gutierrez	Ãrea de SecuenciaciÃ³n del Laboratorio de VirologÃ­a del Hospital de NiÃ±os Dr. Ricardo Gutierrez on behalf of 'Proyecto Argentino Interinstitucional de genomica de SARS-CoV-2' (PAIS Consortium)	Nabaes Jodar et al
ncov/Argentina/PAIS-A0075/2020	EPI_ISL_792164	2020-05-04	Laboratorio de VirologÃ­a del Hospital de NiÃ±os Dr. Ricardo Gutierrez	Ãrea de SecuenciaciÃ³n del Laboratorio de VirologÃ­a del Hospital de NiÃ±os Dr. Ricardo Gutierrez on behalf of 'Proyecto Argentino Interinstitucional de genomica de SARS-CoV-2' (PAIS Consortium)	Nabaes Jodar et al
ncov/Argentina/PAIS-A0076/2020	EPI_ISL_792165	2020-05-04	Laboratorio de VirologÃ­a del Hospital de NiÃ±os Dr. Ricardo Gutierrez	Ãrea de SecuenciaciÃ³n del Laboratorio de VirologÃ­a del Hospital de NiÃ±os Dr. Ricardo Gutierrez on behalf of 'Proyecto Argentino Interinstitucional de genomica de SARS-CoV-2' (PAIS Consortium)	Nabaes Jodar et al
ncov/Argentina/PAIS-A0077/2020	EPI_ISL_792166	2020-05-04	Laboratorio de VirologÃ­a del Hospital de NiÃ±os Dr. Ricardo Gutierrez	Ãrea de SecuenciaciÃ³n del Laboratorio de VirologÃ­a del Hospital de NiÃ±os Dr. Ricardo Gutierrez on behalf of 'Proyecto Argentino Interinstitucional de genomica de SARS-CoV-2' (PAIS Consortium)	Nabaes Jodar et al
ncov/Argentina/PAIS-A0078/2020	EPI_ISL_792167	2020-05-04	Laboratorio de VirologÃ­a del Hospital de NiÃ±os Dr. Ricardo Gutierrez	Ãrea de SecuenciaciÃ³n del Laboratorio de VirologÃ­a del Hospital de NiÃ±os Dr. Ricardo Gutierrez on behalf of 'Proyecto Argentino Interinstitucional de genomica de SARS-CoV-2' (PAIS Consortium)	Nabaes Jodar et al
ncov/Argentina/PAIS-A0079/2020	EPI_ISL_792168	2020-05-04	Laboratorio de VirologÃ­a del Hospital de NiÃ±os Dr. Ricardo Gutierrez	Ãrea de SecuenciaciÃ³n del Laboratorio de VirologÃ­a del Hospital de NiÃ±os Dr. Ricardo Gutierrez on behalf of 'Proyecto Argentino Interinstitucional de genomica de SARS-CoV-2' (PAIS Consortium)	Nabaes Jodar et al
ncov/Argentina/PAIS-A0080/2020	EPI_ISL_792169	2020-05-04	Laboratorio de VirologÃ­a del Hospital de NiÃ±os Dr. Ricardo Gutierrez	Ãrea de SecuenciaciÃ³n del Laboratorio de VirologÃ­a del Hospital de NiÃ±os Dr. Ricardo Gutierrez on behalf of 'Proyecto Argentino Interinstitucional de genomica de SARS-CoV-2' (PAIS Consortium)	Nabaes Jodar et al
ncov/Argentina/PAIS-A0081/2020	EPI_ISL_792170	2020-05-04	Laboratorio de VirologÃ­a del Hospital de NiÃ±os Dr. Ricardo Gutierrez	Ãrea de SecuenciaciÃ³n del Laboratorio de VirologÃ­a del Hospital de NiÃ±os Dr. Ricardo Gutierrez on behalf of 'Proyecto Argentino Interinstitucional de genomica de SARS-CoV-2' (PAIS Consortium)	Nabaes Jodar et al
ncov/Argentina/PAIS-A0082/2020	EPI_ISL_792171	2020-05-04	Laboratorio de VirologÃ­a del Hospital de NiÃ±os Dr. Ricardo Gutierrez	Ãrea de SecuenciaciÃ³n del Laboratorio de VirologÃ­a del Hospital de NiÃ±os Dr. Ricardo Gutierrez on behalf of 'Proyecto Argentino Interinstitucional de genomica de SARS-CoV-2' (PAIS Consortium)	Nabaes Jodar et al
ncov/Argentina/PAIS-A0083/2020	EPI_ISL_792172	2020-05-04	Laboratorio de VirologÃ­a del Hospital de NiÃ±os Dr. Ricardo Gutierrez	Ãrea de SecuenciaciÃ³n del Laboratorio de VirologÃ­a del Hospital de NiÃ±os Dr. Ricardo Gutierrez on behalf of 'Proyecto Argentino Interinstitucional de genomica de SARS-CoV-2' (PAIS Consortium)	Nabaes Jodar et al
ncov/Argentina/PAIS-A0084/2020	EPI_ISL_792173	2020-05-04	Laboratorio de VirologÃ­a del Hospital de NiÃ±os Dr. Ricardo Gutierrez	Ãrea de SecuenciaciÃ³n del Laboratorio de VirologÃ­a del Hospital de NiÃ±os Dr. Ricardo Gutierrez on behalf of 'Proyecto Argentino Interinstitucional de genomica de SARS-CoV-2' (PAIS Consortium)	Nabaes Jodar et al
ncov/Argentina/PAIS-A0085/2020	EPI_ISL_792174	2020-05-04	Laboratorio de VirologÃ­a del Hospital de NiÃ±os Dr. Ricardo Gutierrez	Ãrea de SecuenciaciÃ³n del Laboratorio de VirologÃ­a del Hospital de NiÃ±os Dr. Ricardo Gutierrez on behalf of 'Proyecto Argentino Interinstitucional de genomica de SARS-CoV-2' (PAIS Consortium)	Nabaes Jodar et al
ncov/Argentina/PAIS-A0086/2020	EPI_ISL_792175	2020-05-05	Laboratorio de VirologÃ­a del Hospital de NiÃ±os Dr. Ricardo Gutierrez	Ãrea de SecuenciaciÃ³n del Laboratorio de VirologÃ­a del Hospital de NiÃ±os Dr. Ricardo Gutierrez on behalf of 'Proyecto Argentino Interinstitucional de genomica de SARS-CoV-2' (PAIS Consortium)	Nabaes Jodar et al
ncov/Argentina/PAIS-A0087/2020	EPI_ISL_792176	2020-05-05	Laboratorio de VirologÃ­a del Hospital de NiÃ±os Dr. Ricardo Gutierrez	Ãrea de SecuenciaciÃ³n del Laboratorio de VirologÃ­a del Hospital de NiÃ±os Dr. Ricardo Gutierrez on behalf of 'Proyecto Argentino Interinstitucional de genomica de SARS-CoV-2' (PAIS Consortium)	Nabaes Jodar et al
ncov/Argentina/PAIS-A0088/2020	EPI_ISL_792177	2020-05-05	Laboratorio de VirologÃ­a del Hospital de NiÃ±os Dr. Ricardo Gutierrez	Ãrea de SecuenciaciÃ³n del Laboratorio de VirologÃ­a del Hospital de NiÃ±os Dr. Ricardo Gutierrez on behalf of 'Proyecto Argentino Interinstitucional de genomica de SARS-CoV-2' (PAIS Consortium)	Nabaes Jodar et al
ncov/Argentina/PAIS-A0089/2020	EPI_ISL_792178	2020-05-06	Laboratorio de VirologÃ­a del Hospital de NiÃ±os Dr. Ricardo Gutierrez	Ãrea de SecuenciaciÃ³n del Laboratorio de VirologÃ­a del Hospital de NiÃ±os Dr. Ricardo Gutierrez on behalf of 'Proyecto Argentino Interinstitucional de genomica de SARS-CoV-2' (PAIS Consortium)	Nabaes Jodar et al
ncov/Argentina/PAIS-A0090/2020	EPI_ISL_792179	2020-05-07	Laboratorio de VirologÃ­a del Hospital de NiÃ±os Dr. Ricardo Gutierrez	Ãrea de SecuenciaciÃ³n del Laboratorio de VirologÃ­a del Hospital de NiÃ±os Dr. Ricardo Gutierrez on behalf of 'Proyecto Argentino Interinstitucional de genomica de SARS-CoV-2' (PAIS Consortium)	Nabaes Jodar et al
ncov/Argentina/PAIS-A0091/2020	EPI_ISL_792180	2020-05-07	Laboratorio de VirologÃ­a del Hospital de NiÃ±os Dr. Ricardo Gutierrez	Ãrea de SecuenciaciÃ³n del Laboratorio de VirologÃ­a del Hospital de NiÃ±os Dr. Ricardo Gutierrez on behalf of 'Proyecto Argentino Interinstitucional de genomica de SARS-CoV-2' (PAIS Consortium)	Nabaes Jodar et al
ncov/Argentina/PAIS-A0092/2020	EPI_ISL_792181	2020-05-07	Laboratorio de VirologÃ­a del Hospital de NiÃ±os Dr. Ricardo Gutierrez	Ãrea de SecuenciaciÃ³n del Laboratorio de VirologÃ­a del Hospital de NiÃ±os Dr. Ricardo Gutierrez on behalf of 'Proyecto Argentino Interinstitucional de genomica de SARS-CoV-2' (PAIS Consortium)	Nabaes Jodar et al
ncov/Argentina/PAIS-A0093/2020	EPI_ISL_792182	2020-05-07	Laboratorio de VirologÃ­a del Hospital de NiÃ±os Dr. Ricardo Gutierrez	Ãrea de SecuenciaciÃ³n del Laboratorio de VirologÃ­a del Hospital de NiÃ±os Dr. Ricardo Gutierrez on behalf of 'Proyecto Argentino Interinstitucional de genomica de SARS-CoV-2' (PAIS Consortium)	Nabaes Jodar et al
ncov/Argentina/PAIS-A0094/2020	EPI_ISL_792183	2020-05-08	Laboratorio de VirologÃ­a del Hospital de NiÃ±os Dr. Ricardo Gutierrez	Ãrea de SecuenciaciÃ³n del Laboratorio de VirologÃ­a del Hospital de NiÃ±os Dr. Ricardo Gutierrez on behalf of 'Proyecto Argentino Interinstitucional de genomica de SARS-CoV-2' (PAIS Consortium)	Nabaes Jodar et al
ncov/Argentina/PAIS-A0095/2020	EPI_ISL_792184	2020-05-08	Laboratorio de VirologÃ­a del Hospital de NiÃ±os Dr. Ricardo Gutierrez	Ãrea de SecuenciaciÃ³n del Laboratorio de VirologÃ­a del Hospital de NiÃ±os Dr. Ricardo Gutierrez on behalf of 'Proyecto Argentino Interinstitucional de genomica de SARS-CoV-2' (PAIS Consortium)	Nabaes Jodar et al
ncov/Argentina/PAIS-A0096/2020	EPI_ISL_792185	2020-05-08	Laboratorio de VirologÃ­a del Hospital de NiÃ±os Dr. Ricardo Gutierrez	Ãrea de SecuenciaciÃ³n del Laboratorio de VirologÃ­a del Hospital de NiÃ±os Dr. Ricardo Gutierrez on behalf of 'Proyecto Argentino Interinstitucional de genomica de SARS-CoV-2' (PAIS Consortium)	Nabaes Jodar et al
ncov/Argentina/PAIS-A0097/2020	EPI_ISL_792186	2020-05-09	Laboratorio de VirologÃ­a del Hospital de NiÃ±os Dr. Ricardo Gutierrez	Ãrea de SecuenciaciÃ³n del Laboratorio de VirologÃ­a del Hospital de NiÃ±os Dr. Ricardo Gutierrez on behalf of 'Proyecto Argentino Interinstitucional de genomica de SARS-CoV-2' (PAIS Consortium)	Nabaes Jodar et al
ncov/Argentina/PAIS-A0098/2020	EPI_ISL_792187	2020-05-09	Laboratorio de VirologÃ­a del Hospital de NiÃ±os Dr. Ricardo Gutierrez	Ãrea de SecuenciaciÃ³n del Laboratorio de VirologÃ­a del Hospital de NiÃ±os Dr. Ricardo Gutierrez on behalf of 'Proyecto Argentino Interinstitucional de genomica de SARS-CoV-2' (PAIS Consortium)	Nabaes Jodar et al
ncov/Argentina/PAIS-A0099/2020	EPI_ISL_792188	2020-05-09	Laboratorio de VirologÃ­a del Hospital de NiÃ±os Dr. Ricardo Gutierrez	Ãrea de SecuenciaciÃ³n del Laboratorio de VirologÃ­a del Hospital de NiÃ±os Dr. Ricardo Gutierrez on behalf of 'Proyecto Argentino Interinstitucional de genomica de SARS-CoV-2' (PAIS Consortium)	Nabaes Jodar et al
ncov/Argentina/PAIS-A0100/2020	EPI_ISL_792189	2020-05-09	Laboratorio de VirologÃ­a del Hospital de NiÃ±os Dr. Ricardo Gutierrez	Ãrea de SecuenciaciÃ³n del Laboratorio de VirologÃ­a del Hospital de NiÃ±os Dr. Ricardo Gutierrez on behalf of 'Proyecto Argentino Interinstitucional de genomica de SARS-CoV-2' (PAIS Consortium)	Nabaes Jodar et al
ncov/Argentina/PAIS-A0101/2020	EPI_ISL_792190	2020-05-09	Laboratorio de VirologÃ­a del Hospital de NiÃ±os Dr. Ricardo Gutierrez	Ãrea de SecuenciaciÃ³n del Laboratorio de VirologÃ­a del Hospital de NiÃ±os Dr. Ricardo Gutierrez on behalf of 'Proyecto Argentino Interinstitucional de genomica de SARS-CoV-2' (PAIS Consortium)	Nabaes Jodar et al
ncov/Argentina/PAIS-A0102/2020	EPI_ISL_792191	2020-05-09	Laboratorio de VirologÃ­a del Hospital de NiÃ±os Dr. Ricardo Gutierrez	Ãrea de SecuenciaciÃ³n del Laboratorio de VirologÃ­a del Hospital de NiÃ±os Dr. Ricardo Gutierrez on behalf of 'Proyecto Argentino Interinstitucional de genomica de SARS-CoV-2' (PAIS Consortium)	Nabaes Jodar et al
ncov/Argentina/PAIS-A0103/2020	EPI_ISL_792192	2020-05-09	Laboratorio de VirologÃ­a del Hospital de NiÃ±os Dr. Ricardo Gutierrez	Ãrea de SecuenciaciÃ³n del Laboratorio de VirologÃ­a del Hospital de NiÃ±os Dr. Ricardo Gutierrez on behalf of 'Proyecto Argentino Interinstitucional de genomica de SARS-CoV-2' (PAIS Consortium)	Nabaes Jodar et al
ncov/Argentina/PAIS-A0104/2020	EPI_ISL_792193	2020-05-09	Laboratorio de VirologÃ­a del Hospital de NiÃ±os Dr. Ricardo Gutierrez	Ãrea de SecuenciaciÃ³n del Laboratorio de VirologÃ­a del Hospital de NiÃ±os Dr. Ricardo Gutierrez on behalf of 'Proyecto Argentino Interinstitucional de genomica de SARS-CoV-2' (PAIS Consortium)	Nabaes Jodar et al
ncov/Argentina/PAIS-A0105/2020	EPI_ISL_792194	2020-05-09	Laboratorio de VirologÃ­a del Hospital de NiÃ±os Dr. Ricardo Gutierrez	Ãrea de SecuenciaciÃ³n del Laboratorio de VirologÃ­a del Hospital de NiÃ±os Dr. Ricardo Gutierrez on behalf of 'Proyecto Argentino Interinstitucional de genomica de SARS-CoV-2' (PAIS Consortium)	Nabaes Jodar et al
ncov/Argentina/PAIS-A0106/2020	EPI_ISL_792195	2020-05-09	Laboratorio de VirologÃ­a del Hospital de NiÃ±os Dr. Ricardo Gutierrez	Ãrea de SecuenciaciÃ³n del Laboratorio de VirologÃ­a del Hospital de NiÃ±os Dr. Ricardo Gutierrez on behalf of 'Proyecto Argentino Interinstitucional de genomica de SARS-CoV-2' (PAIS Consortium)	Nabaes Jodar et al
ncov/Argentina/PAIS-A0107/2020	EPI_ISL_792196	2020-05-10	Laboratorio de VirologÃ­a del Hospital de NiÃ±os Dr. Ricardo Gutierrez	Ãrea de SecuenciaciÃ³n del Laboratorio de VirologÃ­a del Hospital de NiÃ±os Dr. Ricardo Gutierrez on behalf of 'Proyecto Argentino Interinstitucional de genomica de SARS-CoV-2' (PAIS Consortium)	Nabaes Jodar et al
ncov/Argentina/PAIS-A0108/2020	EPI_ISL_792197	2020-05-10	Laboratorio de VirologÃ­a del Hospital de NiÃ±os Dr. Ricardo Gutierrez	Ãrea de SecuenciaciÃ³n del Laboratorio de VirologÃ­a del Hospital de NiÃ±os Dr. Ricardo Gutierrez on behalf of 'Proyecto Argentino Interinstitucional de genomica de SARS-CoV-2' (PAIS Consortium)	Nabaes Jodar et al
ncov/Argentina/PAIS-A0109/2020	EPI_ISL_792198	2020-05-10	Laboratorio de VirologÃ­a del Hospital de NiÃ±os Dr. Ricardo Gutierrez	Ãrea de SecuenciaciÃ³n del Laboratorio de VirologÃ­a del Hospital de NiÃ±os Dr. Ricardo Gutierrez on behalf of 'Proyecto Argentino Interinstitucional de genomica de SARS-CoV-2' (PAIS Consortium)	Nabaes Jodar et al
ncov/Argentina/PAIS-A0110/2020	EPI_ISL_792199	2020-05-10	Laboratorio de VirologÃ­a del Hospital de NiÃ±os Dr. Ricardo Gutierrez	Ãrea de SecuenciaciÃ³n del Laboratorio de VirologÃ­a del Hospital de NiÃ±os Dr. Ricardo Gutierrez on behalf of 'Proyecto Argentino Interinstitucional de genomica de SARS-CoV-2' (PAIS Consortium)	Nabaes Jodar et al
ncov/Argentina/PAIS-A0111/2020	EPI_ISL_792200	2020-05-10	Laboratorio de VirologÃ­a del Hospital de NiÃ±os Dr. Ricardo Gutierrez	Ãrea de SecuenciaciÃ³n del Laboratorio de VirologÃ­a del Hospital de NiÃ±os Dr. Ricardo Gutierrez on behalf of 'Proyecto Argentino Interinstitucional de genomica de SARS-CoV-2' (PAIS Consortium)	Nabaes Jodar et al
ncov/Argentina/PAIS-A0112/2020	EPI_ISL_792201	2020-05-10	Laboratorio de VirologÃ­a del Hospital de NiÃ±os Dr. Ricardo Gutierrez	Ãrea de SecuenciaciÃ³n del Laboratorio de VirologÃ­a del Hospital de NiÃ±os Dr. Ricardo Gutierrez on behalf of 'Proyecto Argentino Interinstitucional de genomica de SARS-CoV-2' (PAIS Consortium)	Nabaes Jodar et al
ncov/Argentina/PAIS-A0113/2020	EPI_ISL_792202	2020-05-10	Laboratorio de VirologÃ­a del Hospital de NiÃ±os Dr. Ricardo Gutierrez	Ãrea de SecuenciaciÃ³n del Laboratorio de VirologÃ­a del Hospital de NiÃ±os Dr. Ricardo Gutierrez on behalf of 'Proyecto Argentino Interinstitucional de genomica de SARS-CoV-2' (PAIS Consortium)	Nabaes Jodar et al
ncov/Argentina/PAIS-A0114/2020	EPI_ISL_792203	2020-05-11	Laboratorio de VirologÃ­a del Hospital de NiÃ±os Dr. Ricardo Gutierrez	Ãrea de SecuenciaciÃ³n del Laboratorio de VirologÃ­a del Hospital de NiÃ±os Dr. Ricardo Gutierrez on behalf of 'Proyecto Argentino Interinstitucional de genomica de SARS-CoV-2' (PAIS Consortium)	Nabaes Jodar et al
ncov/Argentina/PAIS-A0115/2020	EPI_ISL_792204	2020-05-11	Laboratorio de VirologÃ­a del Hospital de NiÃ±os Dr. Ricardo Gutierrez	Ãrea de SecuenciaciÃ³n del Laboratorio de VirologÃ­a del Hospital de NiÃ±os Dr. Ricardo Gutierrez on behalf of 'Proyecto Argentino Interinstitucional de genomica de SARS-CoV-2' (PAIS Consortium)	Nabaes Jodar et al
ncov/Argentina/PAIS-A0116/2020	EPI_ISL_792205	2020-05-11	Laboratorio de VirologÃ­a del Hospital de NiÃ±os Dr. Ricardo Gutierrez	Ãrea de SecuenciaciÃ³n del Laboratorio de VirologÃ­a del Hospital de NiÃ±os Dr. Ricardo Gutierrez on behalf of 'Proyecto Argentino Interinstitucional de genomica de SARS-CoV-2' (PAIS Consortium)	Nabaes Jodar et al
ncov/Argentina/PAIS-A0117/2020	EPI_ISL_792206	2020-05-11	Laboratorio de VirologÃ­a del Hospital de NiÃ±os Dr. Ricardo Gutierrez	Ãrea de SecuenciaciÃ³n del Laboratorio de VirologÃ­a del Hospital de NiÃ±os Dr. Ricardo Gutierrez on behalf of 'Proyecto Argentino Interinstitucional de genomica de SARS-CoV-2' (PAIS Consortium)	Nabaes Jodar et al
ncov/Argentina/PAIS-A0118/2020	EPI_ISL_792207	2020-05-11	Laboratorio de VirologÃ­a del Hospital de NiÃ±os Dr. Ricardo Gutierrez	Ãrea de SecuenciaciÃ³n del Laboratorio de VirologÃ­a del Hospital de NiÃ±os Dr. Ricardo Gutierrez on behalf of 'Proyecto Argentino Interinstitucional de genomica de SARS-CoV-2' (PAIS Consortium)	Nabaes Jodar et al
ncov/Argentina/PAIS-A0119/2020	EPI_ISL_792208	2020-05-12	Laboratorio de VirologÃ­a del Hospital de NiÃ±os Dr. Ricardo Gutierrez	Ãrea de SecuenciaciÃ³n del Laboratorio de VirologÃ­a del Hospital de NiÃ±os Dr. Ricardo Gutierrez on behalf of 'Proyecto Argentino Interinstitucional de genomica de SARS-CoV-2' (PAIS Consortium)	Nabaes Jodar et al
ncov/Argentina/PAIS-A0120/2020	EPI_ISL_792209	2020-05-12	Laboratorio de VirologÃ­a del Hospital de NiÃ±os Dr. Ricardo Gutierrez	Ãrea de SecuenciaciÃ³n del Laboratorio de VirologÃ­a del Hospital de NiÃ±os Dr. Ricardo Gutierrez on behalf of 'Proyecto Argentino Interinstitucional de genomica de SARS-CoV-2' (PAIS Consortium)	Nabaes Jodar et al
ncov/Argentina/PAIS-A0121/2020	EPI_ISL_792210	2020-05-12	Laboratorio de VirologÃ­a del Hospital de NiÃ±os Dr. Ricardo Gutierrez	Ãrea de SecuenciaciÃ³n del Laboratorio de VirologÃ­a del Hospital de NiÃ±os Dr. Ricardo Gutierrez on behalf of 'Proyecto Argentino Interinstitucional de genomica de SARS-CoV-2' (PAIS Consortium)	Nabaes Jodar et al
ncov/Argentina/PAIS-A0122/2020	EPI_ISL_792211	2020-05-12	Laboratorio de VirologÃ­a del Hospital de NiÃ±os Dr. Ricardo Gutierrez	Ãrea de SecuenciaciÃ³n del Laboratorio de VirologÃ­a del Hospital de NiÃ±os Dr. Ricardo Gutierrez on behalf of 'Proyecto Argentino Interinstitucional de genomica de SARS-CoV-2' (PAIS Consortium)	Nabaes Jodar et al
ncov/Argentina/PAIS-A0123/2020	EPI_ISL_792212	2020-05-12	Laboratorio de VirologÃ­a del Hospital de NiÃ±os Dr. Ricardo Gutierrez	Ãrea de SecuenciaciÃ³n del Laboratorio de VirologÃ­a del Hospital de NiÃ±os Dr. Ricardo Gutierrez on behalf of 'Proyecto Argentino Interinstitucional de genomica de SARS-CoV-2' (PAIS Consortium)	Nabaes Jodar et al
ncov/Argentina/PAIS-A0124/2020	EPI_ISL_792213	2020-05-12	Laboratorio de VirologÃ­a del Hospital de NiÃ±os Dr. Ricardo Gutierrez	Ãrea de SecuenciaciÃ³n del Laboratorio de VirologÃ­a del Hospital de NiÃ±os Dr. Ricardo Gutierrez on behalf of 'Proyecto Argentino Interinstitucional de genomica de SARS-CoV-2' (PAIS Consortium)	Nabaes Jodar et al
ncov/Argentina/PAIS-A0125/2020	EPI_ISL_792214	2020-05-12	Laboratorio de VirologÃ­a del Hospital de NiÃ±os Dr. Ricardo Gutierrez	Ãrea de SecuenciaciÃ³n del Laboratorio de VirologÃ­a del Hospital de NiÃ±os Dr. Ricardo Gutierrez on behalf of 'Proyecto Argentino Interinstitucional de genomica de SARS-CoV-2' (PAIS Consortium)	Nabaes Jodar et al
ncov/Argentina/PAIS-A0126/2020	EPI_ISL_792215	2020-05-13	Laboratorio de VirologÃ­a del Hospital de NiÃ±os Dr. Ricardo Gutierrez	Ãrea de SecuenciaciÃ³n del Laboratorio de VirologÃ­a del Hospital de NiÃ±os Dr. Ricardo Gutierrez on behalf of 'Proyecto Argentino Interinstitucional de genomica de SARS-CoV-2' (PAIS Consortium)	Nabaes Jodar et al
ncov/Argentina/PAIS-A0127/2020	EPI_ISL_792216	2020-05-13	Laboratorio de VirologÃ­a del Hospital de NiÃ±os Dr. Ricardo Gutierrez	Ãrea de SecuenciaciÃ³n del Laboratorio de VirologÃ­a del Hospital de NiÃ±os Dr. Ricardo Gutierrez on behalf of 'Proyecto Argentino Interinstitucional de genomica de SARS-CoV-2' (PAIS Consortium)	Nabaes Jodar et al
ncov/Argentina/PAIS-A0128/2020	EPI_ISL_792217	2020-05-13	Laboratorio de VirologÃ­a del Hospital de NiÃ±os Dr. Ricardo Gutierrez	Ãrea de SecuenciaciÃ³n del Laboratorio de VirologÃ­a del Hospital de NiÃ±os Dr. Ricardo Gutierrez on behalf of 'Proyecto Argentino Interinstitucional de genomica de SARS-CoV-2' (PAIS Consortium)	Nabaes Jodar et al
ncov/Argentina/PAIS-A0129/2020	EPI_ISL_792218	2020-05-13	Laboratorio de VirologÃ­a del Hospital de NiÃ±os Dr. Ricardo Gutierrez	Ãrea de SecuenciaciÃ³n del Laboratorio de VirologÃ­a del Hospital de NiÃ±os Dr. Ricardo Gutierrez on behalf of 'Proyecto Argentino Interinstitucional de genomica de SARS-CoV-2' (PAIS Consortium)	Nabaes Jodar et al
ncov/Argentina/PAIS-A0130/2020	EPI_ISL_792219	2020-05-13	Laboratorio de VirologÃ­a del Hospital de NiÃ±os Dr. Ricardo Gutierrez	Ãrea de SecuenciaciÃ³n del Laboratorio de VirologÃ­a del Hospital de NiÃ±os Dr. Ricardo Gutierrez on behalf of 'Proyecto Argentino Interinstitucional de genomica de SARS-CoV-2' (PAIS Consortium)	Nabaes Jodar et al
ncov/Argentina/PAIS-A0131/2020	EPI_ISL_792220	2020-05-13	Laboratorio de VirologÃ­a del Hospital de NiÃ±os Dr. Ricardo Gutierrez	Ãrea de SecuenciaciÃ³n del Laboratorio de VirologÃ­a del Hospital de NiÃ±os Dr. Ricardo Gutierrez on behalf of 'Proyecto Argentino Interinstitucional de genomica de SARS-CoV-2' (PAIS Consortium)	Nabaes Jodar et al
ncov/Argentina/PAIS-A0132/2020	EPI_ISL_792221	2020-05-13	Laboratorio de VirologÃ­a del Hospital de NiÃ±os Dr. Ricardo Gutierrez	Ãrea de SecuenciaciÃ³n del Laboratorio de VirologÃ­a del Hospital de NiÃ±os Dr. Ricardo Gutierrez on behalf of 'Proyecto Argentino Interinstitucional de genomica de SARS-CoV-2' (PAIS Consortium)	Nabaes Jodar et al
ncov/Argentina/PAIS-A0133/2020	EPI_ISL_792222	2020-05-13	Laboratorio de VirologÃ­a del Hospital de NiÃ±os Dr. Ricardo Gutierrez	Ãrea de SecuenciaciÃ³n del Laboratorio de VirologÃ­a del Hospital de NiÃ±os Dr. Ricardo Gutierrez on behalf of 'Proyecto Argentino Interinstitucional de genomica de SARS-CoV-2' (PAIS Consortium)	Nabaes Jodar et al
ncov/Argentina/PAIS-A0134/2020	EPI_ISL_792223	2020-05-13	Laboratorio de VirologÃ­a del Hospital de NiÃ±os Dr. Ricardo Gutierrez	Ãrea de SecuenciaciÃ³n del Laboratorio de VirologÃ­a del Hospital de NiÃ±os Dr. Ricardo Gutierrez on behalf of 'Proyecto Argentino Interinstitucional de genomica de SARS-CoV-2' (PAIS Consortium)	Nabaes Jodar et al
ncov/Argentina/PAIS-A0135/2020	EPI_ISL_792224	2020-05-14	Laboratorio de VirologÃ­a del Hospital de NiÃ±os Dr. Ricardo Gutierrez	Ãrea de SecuenciaciÃ³n del Laboratorio de VirologÃ­a del Hospital de NiÃ±os Dr. Ricardo Gutierrez on behalf of 'Proyecto Argentino Interinstitucional de genomica de SARS-CoV-2' (PAIS Consortium)	Nabaes Jodar et al
ncov/Argentina/PAIS-A0136/2020	EPI_ISL_792225	2020-05-14	Laboratorio de VirologÃ­a del Hospital de NiÃ±os Dr. Ricardo Gutierrez	Ãrea de SecuenciaciÃ³n del Laboratorio de VirologÃ­a del Hospital de NiÃ±os Dr. Ricardo Gutierrez on behalf of 'Proyecto Argentino Interinstitucional de genomica de SARS-CoV-2' (PAIS Consortium)	Nabaes Jodar et al
ncov/Argentina/PAIS-A0137/2020	EPI_ISL_792226	2020-05-14	Laboratorio de VirologÃ­a del Hospital de NiÃ±os Dr. Ricardo Gutierrez	Ãrea de SecuenciaciÃ³n del Laboratorio de VirologÃ­a del Hospital de NiÃ±os Dr. Ricardo Gutierrez on behalf of 'Proyecto Argentino Interinstitucional de genomica de SARS-CoV-2' (PAIS Consortium)	Nabaes Jodar et al
ncov/Argentina/PAIS-A0138/2020	EPI_ISL_792227	2020-05-15	Laboratorio de VirologÃ­a del Hospital de NiÃ±os Dr. Ricardo Gutierrez	Ãrea de SecuenciaciÃ³n del Laboratorio de VirologÃ­a del Hospital de NiÃ±os Dr. Ricardo Gutierrez on behalf of 'Proyecto Argentino Interinstitucional de genomica de SARS-CoV-2' (PAIS Consortium)	Nabaes Jodar et al
ncov/Argentina/PAIS-A0139/2020	EPI_ISL_792228	2020-05-15	Laboratorio de VirologÃ­a del Hospital de NiÃ±os Dr. Ricardo Gutierrez	Ãrea de SecuenciaciÃ³n del Laboratorio de VirologÃ­a del Hospital de NiÃ±os Dr. Ricardo Gutierrez on behalf of 'Proyecto Argentino Interinstitucional de genomica de SARS-CoV-2' (PAIS Consortium)	Nabaes Jodar et al
ncov/Argentina/PAIS-A0140/2020	EPI_ISL_792229	2020-05-15	Laboratorio de VirologÃ­a del Hospital de NiÃ±os Dr. Ricardo Gutierrez	Ãrea de SecuenciaciÃ³n del Laboratorio de VirologÃ­a del Hospital de NiÃ±os Dr. Ricardo Gutierrez on behalf of 'Proyecto Argentino Interinstitucional de genomica de SARS-CoV-2' (PAIS Consortium)	Nabaes Jodar et al
ncov/Argentina/PAIS-A0141/2020	EPI_ISL_792230	2020-05-15	Laboratorio de VirologÃ­a del Hospital de NiÃ±os Dr. Ricardo Gutierrez	Ãrea de SecuenciaciÃ³n del Laboratorio de VirologÃ­a del Hospital de NiÃ±os Dr. Ricardo Gutierrez on behalf of 'Proyecto Argentino Interinstitucional de genomica de SARS-CoV-2' (PAIS Consortium)	Nabaes Jodar et al
ncov/Argentina/PAIS-A0142/2020	EPI_ISL_792231	2020-05-15	Laboratorio de VirologÃ­a del Hospital de NiÃ±os Dr. Ricardo Gutierrez	Ãrea de SecuenciaciÃ³n del Laboratorio de VirologÃ­a del Hospital de NiÃ±os Dr. Ricardo Gutierrez on behalf of 'Proyecto Argentino Interinstitucional de genomica de SARS-CoV-2' (PAIS Consortium)	Nabaes Jodar et al
ncov/Argentina/PAIS-A0143/2020	EPI_ISL_792232	2020-05-15	Laboratorio de VirologÃ­a del Hospital de NiÃ±os Dr. Ricardo Gutierrez	Ãrea de SecuenciaciÃ³n del Laboratorio de VirologÃ­a del Hospital de NiÃ±os Dr. Ricardo Gutierrez on behalf of 'Proyecto Argentino Interinstitucional de genomica de SARS-CoV-2' (PAIS Consortium)	Nabaes Jodar et al
ncov/Argentina/PAIS-A0144/2020	EPI_ISL_792233	2020-05-15	Laboratorio de VirologÃ­a del Hospital de NiÃ±os Dr. Ricardo Gutierrez	Ãrea de SecuenciaciÃ³n del Laboratorio de VirologÃ­a del Hospital de NiÃ±os Dr. Ricardo Gutierrez on behalf of 'Proyecto Argentino Interinstitucional de genomica de SARS-CoV-2' (PAIS Consortium)	Nabaes Jodar et al
ncov/Argentina/PAIS-A0145/2020	EPI_ISL_792234	2020-05-15	Laboratorio de VirologÃ­a del Hospital de NiÃ±os Dr. Ricardo Gutierrez	Ãrea de SecuenciaciÃ³n del Laboratorio de VirologÃ­a del Hospital de NiÃ±os Dr. Ricardo Gutierrez on behalf of 'Proyecto Argentino Interinstitucional de genomica de SARS-CoV-2' (PAIS Consortium)	Nabaes Jodar et al
ncov/Argentina/PAIS-A0146/2020	EPI_ISL_792235	2020-05-15	Laboratorio de VirologÃ­a del Hospital de NiÃ±os Dr. Ricardo Gutierrez	Ãrea de SecuenciaciÃ³n del Laboratorio de VirologÃ­a del Hospital de NiÃ±os Dr. Ricardo Gutierrez on behalf of 'Proyecto Argentino Interinstitucional de genomica de SARS-CoV-2' (PAIS Consortium)	Nabaes Jodar et al
ncov/Argentina/PAIS-A0147/2020	EPI_ISL_792236	2020-05-15	Laboratorio de VirologÃ­a del Hospital de NiÃ±os Dr. Ricardo Gutierrez	Ãrea de SecuenciaciÃ³n del Laboratorio de VirologÃ­a del Hospital de NiÃ±os Dr. Ricardo Gutierrez on behalf of 'Proyecto Argentino Interinstitucional de genomica de SARS-CoV-2' (PAIS Consortium)	Nabaes Jodar et al
ncov/Argentina/PAIS-A0148/2020	EPI_ISL_792237	2020-05-15	Laboratorio de VirologÃ­a del Hospital de NiÃ±os Dr. Ricardo Gutierrez	Ãrea de SecuenciaciÃ³n del Laboratorio de VirologÃ­a del Hospital de NiÃ±os Dr. Ricardo Gutierrez on behalf of 'Proyecto Argentino Interinstitucional de genomica de SARS-CoV-2' (PAIS Consortium)	Nabaes Jodar et al
ncov/Argentina/PAIS-A0149/2020	EPI_ISL_792238	2020-05-16	Laboratorio de VirologÃ­a del Hospital de NiÃ±os Dr. Ricardo Gutierrez	Ãrea de SecuenciaciÃ³n del Laboratorio de VirologÃ­a del Hospital de NiÃ±os Dr. Ricardo Gutierrez on behalf of 'Proyecto Argentino Interinstitucional de genomica de SARS-CoV-2' (PAIS Consortium)	Nabaes Jodar et al
ncov/Argentina/PAIS-A0150/2020	EPI_ISL_792239	2020-05-16	Laboratorio de VirologÃ­a del Hospital de NiÃ±os Dr. Ricardo Gutierrez	Ãrea de SecuenciaciÃ³n del Laboratorio de VirologÃ­a del Hospital de NiÃ±os Dr. Ricardo Gutierrez on behalf of 'Proyecto Argentino Interinstitucional de genomica de SARS-CoV-2' (PAIS Consortium)	Nabaes Jodar et al
ncov/Argentina/PAIS-A0151/2020	EPI_ISL_792240	2020-05-16	Laboratorio de VirologÃ­a del Hospital de NiÃ±os Dr. Ricardo Gutierrez	Ãrea de SecuenciaciÃ³n del Laboratorio de VirologÃ­a del Hospital de NiÃ±os Dr. Ricardo Gutierrez on behalf of 'Proyecto Argentino Interinstitucional de genomica de SARS-CoV-2' (PAIS Consortium)	Nabaes Jodar et al
ncov/Argentina/PAIS-A0152/2020	EPI_ISL_792241	2020-05-16	Laboratorio de VirologÃ­a del Hospital de NiÃ±os Dr. Ricardo Gutierrez	Ãrea de SecuenciaciÃ³n del Laboratorio de VirologÃ­a del Hospital de NiÃ±os Dr. Ricardo Gutierrez on behalf of 'Proyecto Argentino Interinstitucional de genomica de SARS-CoV-2' (PAIS Consortium)	Nabaes Jodar et al
ncov/Argentina/PAIS-A0153/2020	EPI_ISL_792242	2020-05-16	Laboratorio de VirologÃ­a del Hospital de NiÃ±os Dr. Ricardo Gutierrez	Ãrea de SecuenciaciÃ³n del Laboratorio de VirologÃ­a del Hospital de NiÃ±os Dr. Ricardo Gutierrez on behalf of 'Proyecto Argentino Interinstitucional de genomica de SARS-CoV-2' (PAIS Consortium)	Nabaes Jodar et al
ncov/Argentina/PAIS-A0154/2020	EPI_ISL_792243	2020-05-16	Laboratorio de VirologÃ­a del Hospital de NiÃ±os Dr. Ricardo Gutierrez	Ãrea de SecuenciaciÃ³n del Laboratorio de VirologÃ­a del Hospital de NiÃ±os Dr. Ricardo Gutierrez on behalf of 'Proyecto Argentino Interinstitucional de genomica de SARS-CoV-2' (PAIS Consortium)	Nabaes Jodar et al
ncov/Argentina/PAIS-A0155/2020	EPI_ISL_792244	2020-05-17	Laboratorio de VirologÃ­a del Hospital de NiÃ±os Dr. Ricardo Gutierrez	Ãrea de SecuenciaciÃ³n del Laboratorio de VirologÃ­a del Hospital de NiÃ±os Dr. Ricardo Gutierrez on behalf of 'Proyecto Argentino Interinstitucional de genomica de SARS-CoV-2' (PAIS Consortium)	Nabaes Jodar et al
ncov/Argentina/PAIS-A0156/2020	EPI_ISL_792245	2020-05-17	Laboratorio de VirologÃ­a del Hospital de NiÃ±os Dr. Ricardo Gutierrez	Ãrea de SecuenciaciÃ³n del Laboratorio de VirologÃ­a del Hospital de NiÃ±os Dr. Ricardo Gutierrez on behalf of 'Proyecto Argentino Interinstitucional de genomica de SARS-CoV-2' (PAIS Consortium)	Nabaes Jodar et al
ncov/Argentina/PAIS-A0157/2020	EPI_ISL_792246	2020-05-17	Laboratorio de VirologÃ­a del Hospital de NiÃ±os Dr. Ricardo Gutierrez	Ãrea de SecuenciaciÃ³n del Laboratorio de VirologÃ­a del Hospital de NiÃ±os Dr. Ricardo Gutierrez on behalf of 'Proyecto Argentino Interinstitucional de genomica de SARS-CoV-2' (PAIS Consortium)	Nabaes Jodar et al
ncov/Argentina/PAIS-A0158/2020	EPI_ISL_792247	2020-05-17	Laboratorio de VirologÃ­a del Hospital de NiÃ±os Dr. Ricardo Gutierrez	Ãrea de SecuenciaciÃ³n del Laboratorio de VirologÃ­a del Hospital de NiÃ±os Dr. Ricardo Gutierrez on behalf of 'Proyecto Argentino Interinstitucional de genomica de SARS-CoV-2' (PAIS Consortium)	Nabaes Jodar et al
ncov/Argentina/PAIS-A0159/2020	EPI_ISL_792248	2020-05-18	Laboratorio de VirologÃ­a del Hospital de NiÃ±os Dr. Ricardo Gutierrez	Ãrea de SecuenciaciÃ³n del Laboratorio de VirologÃ­a del Hospital de NiÃ±os Dr. Ricardo Gutierrez on behalf of 'Proyecto Argentino Interinstitucional de genomica de SARS-CoV-2' (PAIS Consortium)	Nabaes Jodar et al
ncov/Argentina/PAIS-A0160/2020	EPI_ISL_792249	2020-05-18	Laboratorio de VirologÃ­a del Hospital de NiÃ±os Dr. Ricardo Gutierrez	Ãrea de SecuenciaciÃ³n del Laboratorio de VirologÃ­a del Hospital de NiÃ±os Dr. Ricardo Gutierrez on behalf of 'Proyecto Argentino Interinstitucional de genomica de SARS-CoV-2' (PAIS Consortium)	Nabaes Jodar et al
ncov/Argentina/PAIS-A0161/2020	EPI_ISL_792250	2020-05-18	Laboratorio de VirologÃ­a del Hospital de NiÃ±os Dr. Ricardo Gutierrez	Ãrea de SecuenciaciÃ³n del Laboratorio de VirologÃ­a del Hospital de NiÃ±os Dr. Ricardo Gutierrez on behalf of 'Proyecto Argentino Interinstitucional de genomica de SARS-CoV-2' (PAIS Consortium)	Nabaes Jodar et al
ncov/Argentina/PAIS-A0162/2020	EPI_ISL_792251	2020-05-18	Laboratorio de VirologÃ­a del Hospital de NiÃ±os Dr. Ricardo Gutierrez	Ãrea de SecuenciaciÃ³n del Laboratorio de VirologÃ­a del Hospital de NiÃ±os Dr. Ricardo Gutierrez on behalf of 'Proyecto Argentino Interinstitucional de genomica de SARS-CoV-2' (PAIS Consortium)	Nabaes Jodar et al
ncov/Argentina/PAIS-A0163/2020	EPI_ISL_792252	2020-05-18	Laboratorio de VirologÃ­a del Hospital de NiÃ±os Dr. Ricardo Gutierrez	Ãrea de SecuenciaciÃ³n del Laboratorio de VirologÃ­a del Hospital de NiÃ±os Dr. Ricardo Gutierrez on behalf of 'Proyecto Argentino Interinstitucional de genomica de SARS-CoV-2' (PAIS Consortium)	Nabaes Jodar et al
ncov/Argentina/PAIS-A0164/2020	EPI_ISL_792253	2020-05-19	Laboratorio de VirologÃ­a del Hospital de NiÃ±os Dr. Ricardo Gutierrez	Ãrea de SecuenciaciÃ³n del Laboratorio de VirologÃ­a del Hospital de NiÃ±os Dr. Ricardo Gutierrez on behalf of 'Proyecto Argentino Interinstitucional de genomica de SARS-CoV-2' (PAIS Consortium)	Nabaes Jodar et al
ncov/Argentina/PAIS-A0165/2020	EPI_ISL_792254	2020-05-19	Laboratorio de VirologÃ­a del Hospital de NiÃ±os Dr. Ricardo Gutierrez	Ãrea de SecuenciaciÃ³n del Laboratorio de VirologÃ­a del Hospital de NiÃ±os Dr. Ricardo Gutierrez on behalf of 'Proyecto Argentino Interinstitucional de genomica de SARS-CoV-2' (PAIS Consortium)	Nabaes Jodar et al
ncov/Argentina/PAIS-A0166/2020	EPI_ISL_792255	2020-05-19	Laboratorio de VirologÃ­a del Hospital de NiÃ±os Dr. Ricardo Gutierrez	Ãrea de SecuenciaciÃ³n del Laboratorio de VirologÃ­a del Hospital de NiÃ±os Dr. Ricardo Gutierrez on behalf of 'Proyecto Argentino Interinstitucional de genomica de SARS-CoV-2' (PAIS Consortium)	Nabaes Jodar et al
ncov/Argentina/PAIS-A0167/2020	EPI_ISL_792256	2020-05-19	Laboratorio de VirologÃ­a del Hospital de NiÃ±os Dr. Ricardo Gutierrez	Ãrea de SecuenciaciÃ³n del Laboratorio de VirologÃ­a del Hospital de NiÃ±os Dr. Ricardo Gutierrez on behalf of 'Proyecto Argentino Interinstitucional de genomica de SARS-CoV-2' (PAIS Consortium)	Nabaes Jodar et al
ncov/Argentina/PAIS-A0168/2020	EPI_ISL_792257	2020-05-19	Laboratorio de VirologÃ­a del Hospital de NiÃ±os Dr. Ricardo Gutierrez	Ãrea de SecuenciaciÃ³n del Laboratorio de VirologÃ­a del Hospital de NiÃ±os Dr. Ricardo Gutierrez on behalf of 'Proyecto Argentino Interinstitucional de genomica de SARS-CoV-2' (PAIS Consortium)	Nabaes Jodar et al
ncov/Argentina/PAIS-A0169/2020	EPI_ISL_792258	2020-05-19	Laboratorio de VirologÃ­a del Hospital de NiÃ±os Dr. Ricardo Gutierrez	Ãrea de SecuenciaciÃ³n del Laboratorio de VirologÃ­a del Hospital de NiÃ±os Dr. Ricardo Gutierrez on behalf of 'Proyecto Argentino Interinstitucional de genomica de SARS-CoV-2' (PAIS Consortium)	Nabaes Jodar et al
ncov/Argentina/PAIS-A0170/2020	EPI_ISL_792259	2020-05-19	Laboratorio de VirologÃ­a del Hospital de NiÃ±os Dr. Ricardo Gutierrez	Ãrea de SecuenciaciÃ³n del Laboratorio de VirologÃ­a del Hospital de NiÃ±os Dr. Ricardo Gutierrez on behalf of 'Proyecto Argentino Interinstitucional de genomica de SARS-CoV-2' (PAIS Consortium)	Nabaes Jodar et al
ncov/Argentina/PAIS-A0171/2020	EPI_ISL_792260	2020-05-19	Laboratorio de VirologÃ­a del Hospital de NiÃ±os Dr. Ricardo Gutierrez	Ãrea de SecuenciaciÃ³n del Laboratorio de VirologÃ­a del Hospital de NiÃ±os Dr. Ricardo Gutierrez on behalf of 'Proyecto Argentino Interinstitucional de genomica de SARS-CoV-2' (PAIS Consortium)	Nabaes Jodar et al
ncov/Argentina/PAIS-A0172/2020	EPI_ISL_792261	2020-05-19	Laboratorio de VirologÃ­a del Hospital de NiÃ±os Dr. Ricardo Gutierrez	Ãrea de SecuenciaciÃ³n del Laboratorio de VirologÃ­a del Hospital de NiÃ±os Dr. Ricardo Gutierrez on behalf of 'Proyecto Argentino Interinstitucional de genomica de SARS-CoV-2' (PAIS Consortium)	Nabaes Jodar et al
ncov/Argentina/PAIS-A0173/2020	EPI_ISL_792262	2020-05-19	Laboratorio de VirologÃ­a del Hospital de NiÃ±os Dr. Ricardo Gutierrez	Ãrea de SecuenciaciÃ³n del Laboratorio de VirologÃ­a del Hospital de NiÃ±os Dr. Ricardo Gutierrez on behalf of 'Proyecto Argentino Interinstitucional de genomica de SARS-CoV-2' (PAIS Consortium)	Nabaes Jodar et al
ncov/Argentina/PAIS-A0174/2020	EPI_ISL_792263	2020-05-19	Laboratorio de VirologÃ­a del Hospital de NiÃ±os Dr. Ricardo Gutierrez	Ãrea de SecuenciaciÃ³n del Laboratorio de VirologÃ­a del Hospital de NiÃ±os Dr. Ricardo Gutierrez on behalf of 'Proyecto Argentino Interinstitucional de genomica de SARS-CoV-2' (PAIS Consortium)	Nabaes Jodar et al
ncov/Argentina/PAIS-A0175/2020	EPI_ISL_792264	2020-05-19	Laboratorio de VirologÃ­a del Hospital de NiÃ±os Dr. Ricardo Gutierrez	Ãrea de SecuenciaciÃ³n del Laboratorio de VirologÃ­a del Hospital de NiÃ±os Dr. Ricardo Gutierrez on behalf of 'Proyecto Argentino Interinstitucional de genomica de SARS-CoV-2' (PAIS Consortium)	Nabaes Jodar et al
ncov/Argentina/PAIS-A0176/2020	EPI_ISL_792265	2020-05-19	Laboratorio de VirologÃ­a del Hospital de NiÃ±os Dr. Ricardo Gutierrez	Ãrea de SecuenciaciÃ³n del Laboratorio de VirologÃ­a del Hospital de NiÃ±os Dr. Ricardo Gutierrez on behalf of 'Proyecto Argentino Interinstitucional de genomica de SARS-CoV-2' (PAIS Consortium)	Nabaes Jodar et al
ncov/Argentina/PAIS-A0177/2020	EPI_ISL_792266	2020-05-19	Laboratorio de VirologÃ­a del Hospital de NiÃ±os Dr. Ricardo Gutierrez	Ãrea de SecuenciaciÃ³n del Laboratorio de VirologÃ­a del Hospital de NiÃ±os Dr. Ricardo Gutierrez on behalf of 'Proyecto Argentino Interinstitucional de genomica de SARS-CoV-2' (PAIS Consortium)	Nabaes Jodar et al
ncov/Argentina/PAIS-A0178/2020	EPI_ISL_792267	2020-05-19	Laboratorio de VirologÃ­a del Hospital de NiÃ±os Dr. Ricardo Gutierrez	Ãrea de SecuenciaciÃ³n del Laboratorio de VirologÃ­a del Hospital de NiÃ±os Dr. Ricardo Gutierrez on behalf of 'Proyecto Argentino Interinstitucional de genomica de SARS-CoV-2' (PAIS Consortium)	Nabaes Jodar et al
ncov/Argentina/PAIS-A0179/2020	EPI_ISL_792268	2020-05-19	Laboratorio de VirologÃ­a del Hospital de NiÃ±os Dr. Ricardo Gutierrez	Ãrea de SecuenciaciÃ³n del Laboratorio de VirologÃ­a del Hospital de NiÃ±os Dr. Ricardo Gutierrez on behalf of 'Proyecto Argentino Interinstitucional de genomica de SARS-CoV-2' (PAIS Consortium)	Nabaes Jodar et al
ncov/Argentina/PAIS-A0180/2020	EPI_ISL_792269	2020-05-20	Laboratorio de VirologÃ­a del Hospital de NiÃ±os Dr. Ricardo Gutierrez	Ãrea de SecuenciaciÃ³n del Laboratorio de VirologÃ­a del Hospital de NiÃ±os Dr. Ricardo Gutierrez on behalf of 'Proyecto Argentino Interinstitucional de genomica de SARS-CoV-2' (PAIS Consortium)	Nabaes Jodar et al
ncov/Argentina/PAIS-A0181/2020	EPI_ISL_792270	2020-05-20	Laboratorio de VirologÃ­a del Hospital de NiÃ±os Dr. Ricardo Gutierrez	Ãrea de SecuenciaciÃ³n del Laboratorio de VirologÃ­a del Hospital de NiÃ±os Dr. Ricardo Gutierrez on behalf of 'Proyecto Argentino Interinstitucional de genomica de SARS-CoV-2' (PAIS Consortium)	Nabaes Jodar et al
ncov/Argentina/PAIS-A0182/2020	EPI_ISL_792271	2020-05-20	Laboratorio de VirologÃ­a del Hospital de NiÃ±os Dr. Ricardo Gutierrez	Ãrea de SecuenciaciÃ³n del Laboratorio de VirologÃ­a del Hospital de NiÃ±os Dr. Ricardo Gutierrez on behalf of 'Proyecto Argentino Interinstitucional de genomica de SARS-CoV-2' (PAIS Consortium)	Nabaes Jodar et al
ncov/Argentina/PAIS-A0183/2020	EPI_ISL_792272	2020-05-20	Laboratorio de VirologÃ­a del Hospital de NiÃ±os Dr. Ricardo Gutierrez	Ãrea de SecuenciaciÃ³n del Laboratorio de VirologÃ­a del Hospital de NiÃ±os Dr. Ricardo Gutierrez on behalf of 'Proyecto Argentino Interinstitucional de genomica de SARS-CoV-2' (PAIS Consortium)	Nabaes Jodar et al
ncov/Argentina/PAIS-A0184/2020	EPI_ISL_792273	2020-05-20	Laboratorio de VirologÃ­a del Hospital de NiÃ±os Dr. Ricardo Gutierrez	Ãrea de SecuenciaciÃ³n del Laboratorio de VirologÃ­a del Hospital de NiÃ±os Dr. Ricardo Gutierrez on behalf of 'Proyecto Argentino Interinstitucional de genomica de SARS-CoV-2' (PAIS Consortium)	Nabaes Jodar et al
ncov/Argentina/PAIS-A0185/2020	EPI_ISL_792274	2020-05-20	Laboratorio de VirologÃ­a del Hospital de NiÃ±os Dr. Ricardo Gutierrez	Ãrea de SecuenciaciÃ³n del Laboratorio de VirologÃ­a del Hospital de NiÃ±os Dr. Ricardo Gutierrez on behalf of 'Proyecto Argentino Interinstitucional de genomica de SARS-CoV-2' (PAIS Consortium)	Nabaes Jodar et al
ncov/Argentina/PAIS-A0186/2020	EPI_ISL_792275	2020-05-20	Laboratorio de VirologÃ­a del Hospital de NiÃ±os Dr. Ricardo Gutierrez	Ãrea de SecuenciaciÃ³n del Laboratorio de VirologÃ­a del Hospital de NiÃ±os Dr. Ricardo Gutierrez on behalf of 'Proyecto Argentino Interinstitucional de genomica de SARS-CoV-2' (PAIS Consortium)	Nabaes Jodar et al
ncov/Argentina/PAIS-A0187/2020	EPI_ISL_792276	2020-05-20	Laboratorio de VirologÃ­a del Hospital de NiÃ±os Dr. Ricardo Gutierrez	Ãrea de SecuenciaciÃ³n del Laboratorio de VirologÃ­a del Hospital de NiÃ±os Dr. Ricardo Gutierrez on behalf of 'Proyecto Argentino Interinstitucional de genomica de SARS-CoV-2' (PAIS Consortium)	Nabaes Jodar et al
ncov/Argentina/PAIS-A0188/2020	EPI_ISL_792277	2020-05-20	Laboratorio de VirologÃ­a del Hospital de NiÃ±os Dr. Ricardo Gutierrez	Ãrea de SecuenciaciÃ³n del Laboratorio de VirologÃ­a del Hospital de NiÃ±os Dr. Ricardo Gutierrez on behalf of 'Proyecto Argentino Interinstitucional de genomica de SARS-CoV-2' (PAIS Consortium)	Nabaes Jodar et al
ncov/Argentina/PAIS-A0189/2020	EPI_ISL_792278	2020-05-20	Laboratorio de VirologÃ­a del Hospital de NiÃ±os Dr. Ricardo Gutierrez	Ãrea de SecuenciaciÃ³n del Laboratorio de VirologÃ­a del Hospital de NiÃ±os Dr. Ricardo Gutierrez on behalf of 'Proyecto Argentino Interinstitucional de genomica de SARS-CoV-2' (PAIS Consortium)	Nabaes Jodar et al
ncov/Argentina/PAIS-A0190/2020	EPI_ISL_792279	2020-05-20	Laboratorio de VirologÃ­a del Hospital de NiÃ±os Dr. Ricardo Gutierrez	Ãrea de SecuenciaciÃ³n del Laboratorio de VirologÃ­a del Hospital de NiÃ±os Dr. Ricardo Gutierrez on behalf of 'Proyecto Argentino Interinstitucional de genomica de SARS-CoV-2' (PAIS Consortium)	Nabaes Jodar et al
ncov/Argentina/PAIS-A0191/2020	EPI_ISL_792280	2020-05-20	Laboratorio de VirologÃ­a del Hospital de NiÃ±os Dr. Ricardo Gutierrez	Ãrea de SecuenciaciÃ³n del Laboratorio de VirologÃ­a del Hospital de NiÃ±os Dr. Ricardo Gutierrez on behalf of 'Proyecto Argentino Interinstitucional de genomica de SARS-CoV-2' (PAIS Consortium)	Nabaes Jodar et al
ncov/Argentina/PAIS-A0192/2020	EPI_ISL_792281	2020-05-20	Laboratorio de VirologÃ­a del Hospital de NiÃ±os Dr. Ricardo Gutierrez	Ãrea de SecuenciaciÃ³n del Laboratorio de VirologÃ­a del Hospital de NiÃ±os Dr. Ricardo Gutierrez on behalf of 'Proyecto Argentino Interinstitucional de genomica de SARS-CoV-2' (PAIS Consortium)	Nabaes Jodar et al
ncov/Argentina/PAIS-A0193/2020	EPI_ISL_792282	2020-05-20	Laboratorio de VirologÃ­a del Hospital de NiÃ±os Dr. Ricardo Gutierrez	Ãrea de SecuenciaciÃ³n del Laboratorio de VirologÃ­a del Hospital de NiÃ±os Dr. Ricardo Gutierrez on behalf of 'Proyecto Argentino Interinstitucional de genomica de SARS-CoV-2' (PAIS Consortium)	Nabaes Jodar et al
ncov/Argentina/PAIS-A0194/2020	EPI_ISL_792283	2020-05-21	Laboratorio de VirologÃ­a del Hospital de NiÃ±os Dr. Ricardo Gutierrez	Ãrea de SecuenciaciÃ³n del Laboratorio de VirologÃ­a del Hospital de NiÃ±os Dr. Ricardo Gutierrez on behalf of 'Proyecto Argentino Interinstitucional de genomica de SARS-CoV-2' (PAIS Consortium)	Nabaes Jodar et al
ncov/Argentina/PAIS-A0195/2020	EPI_ISL_792284	2020-05-21	Laboratorio de VirologÃ­a del Hospital de NiÃ±os Dr. Ricardo Gutierrez	Ãrea de SecuenciaciÃ³n del Laboratorio de VirologÃ­a del Hospital de NiÃ±os Dr. Ricardo Gutierrez on behalf of 'Proyecto Argentino Interinstitucional de genomica de SARS-CoV-2' (PAIS Consortium)	Nabaes Jodar et al
ncov/Argentina/PAIS-A0196/2020	EPI_ISL_792285	2020-05-21	Laboratorio de VirologÃ­a del Hospital de NiÃ±os Dr. Ricardo Gutierrez	Ãrea de SecuenciaciÃ³n del Laboratorio de VirologÃ­a del Hospital de NiÃ±os Dr. Ricardo Gutierrez on behalf of 'Proyecto Argentino Interinstitucional de genomica de SARS-CoV-2' (PAIS Consortium)	Nabaes Jodar et al
ncov/Argentina/PAIS-A0197/2020	EPI_ISL_792286	2020-05-01	Laboratorio de VirologÃ­a del Hospital de NiÃ±os Dr. Ricardo Gutierrez	Ãrea de SecuenciaciÃ³n del Laboratorio de VirologÃ­a del Hospital de NiÃ±os Dr. Ricardo Gutierrez on behalf of 'Proyecto Argentino Interinstitucional de genomica de SARS-CoV-2' (PAIS Consortium)	Nabaes Jodar et al
ncov/Argentina/PAIS-A0199/2020	EPI_ISL_792287	2020-05-07	Laboratorio de VirologÃ­a del Hospital de NiÃ±os Dr. Ricardo Gutierrez	Ãrea de SecuenciaciÃ³n del Laboratorio de VirologÃ­a del Hospital de NiÃ±os Dr. Ricardo Gutierrez on behalf of 'Proyecto Argentino Interinstitucional de genomica de SARS-CoV-2' (PAIS Consortium)	Nabaes Jodar et al
ncov/Argentina/PAIS-A0200/2020	EPI_ISL_792288	2020-05-07	Laboratorio de VirologÃ­a del Hospital de NiÃ±os Dr. Ricardo Gutierrez	Ãrea de SecuenciaciÃ³n del Laboratorio de VirologÃ­a del Hospital de NiÃ±os Dr. Ricardo Gutierrez on behalf of 'Proyecto Argentino Interinstitucional de genomica de SARS-CoV-2' (PAIS Consortium)	Nabaes Jodar et al
ncov/Argentina/PAIS-A0203/2020	EPI_ISL_792289	2020-05-08	Laboratorio de VirologÃ­a del Hospital de NiÃ±os Dr. Ricardo Gutierrez	Ãrea de SecuenciaciÃ³n del Laboratorio de VirologÃ­a del Hospital de NiÃ±os Dr. Ricardo Gutierrez on behalf of 'Proyecto Argentino Interinstitucional de genomica de SARS-CoV-2' (PAIS Consortium)	Nabaes Jodar et al
ncov/Argentina/PAIS-A0204/2020	EPI_ISL_792290	2020-05-10	Laboratorio de VirologÃ­a del Hospital de NiÃ±os Dr. Ricardo Gutierrez	Ãrea de SecuenciaciÃ³n del Laboratorio de VirologÃ­a del Hospital de NiÃ±os Dr. Ricardo Gutierrez on behalf of 'Proyecto Argentino Interinstitucional de genomica de SARS-CoV-2' (PAIS Consortium)	Nabaes Jodar et al
ncov/Argentina/PAIS-A0205/2020	EPI_ISL_792291	2020-04-21	Laboratorio de genÃ©tica y biologÃ­a molecular del Hospital de trauma y emergencia Dr Federico Abete	Ãrea de SecuenciaciÃ³n del Laboratorio de VirologÃ­a del Hospital de NiÃ±os Dr. Ricardo Gutierrez on behalf of 'Proyecto Argentino Interinstitucional de genomica de SARS-CoV-2' (PAIS Consortium)	Nabaes Jodar et al
ncov/Argentina/PAIS-A0207/2020	EPI_ISL_792292	2020-04-28	Laboratorio de genÃ©tica y biologÃ­a molecular del Hospital de trauma y emergencia Dr Federico Abete	Ãrea de SecuenciaciÃ³n del Laboratorio de VirologÃ­a del Hospital de NiÃ±os Dr. Ricardo Gutierrez on behalf of 'Proyecto Argentino Interinstitucional de genomica de SARS-CoV-2' (PAIS Consortium)	Nabaes Jodar et al
ncov/Argentina/PAIS-A0208/2020	EPI_ISL_792293	2020-04-22	Laboratorio de genÃ©tica y biologÃ­a molecular del Hospital de trauma y emergencia Dr Federico Abete	Ãrea de SecuenciaciÃ³n del Laboratorio de VirologÃ­a del Hospital de NiÃ±os Dr. Ricardo Gutierrez on behalf of 'Proyecto Argentino Interinstitucional de genomica de SARS-CoV-2' (PAIS Consortium)	Nabaes Jodar et al
ncov/Argentina/PAIS-A0209/2020	EPI_ISL_792294	2020-04-22	Laboratorio de genÃ©tica y biologÃ­a molecular del Hospital de trauma y emergencia Dr Federico Abete	Ãrea de SecuenciaciÃ³n del Laboratorio de VirologÃ­a del Hospital de NiÃ±os Dr. Ricardo Gutierrez on behalf of 'Proyecto Argentino Interinstitucional de genomica de SARS-CoV-2' (PAIS Consortium)	Nabaes Jodar et al
ncov/Argentina/PAIS-A0210/2020	EPI_ISL_792295	2020-04-25	Laboratorio de genÃ©tica y biologÃ­a molecular del Hospital de trauma y emergencia Dr Federico Abete	Ãrea de SecuenciaciÃ³n del Laboratorio de VirologÃ­a del Hospital de NiÃ±os Dr. Ricardo Gutierrez on behalf of 'Proyecto Argentino Interinstitucional de genomica de SARS-CoV-2' (PAIS Consortium)	Nabaes Jodar et al
ncov/Argentina/PAIS-A0212/2020	EPI_ISL_792296	2020-04-28	Laboratorio de genÃ©tica y biologÃ­a molecular del Hospital de trauma y emergencia Dr Federico Abete	Ãrea de SecuenciaciÃ³n del Laboratorio de VirologÃ­a del Hospital de NiÃ±os Dr. Ricardo Gutierrez on behalf of 'Proyecto Argentino Interinstitucional de genomica de SARS-CoV-2' (PAIS Consortium)	Nabaes Jodar et al
ncov/Argentina/PAIS-A0214/2020	EPI_ISL_792297	2020-04-28	Laboratorio de genÃ©tica y biologÃ­a molecular del Hospital de trauma y emergencia Dr Federico Abete	Ãrea de SecuenciaciÃ³n del Laboratorio de VirologÃ­a del Hospital de NiÃ±os Dr. Ricardo Gutierrez on behalf of 'Proyecto Argentino Interinstitucional de genomica de SARS-CoV-2' (PAIS Consortium)	Nabaes Jodar et al
ncov/Argentina/PAIS-A0215/2020	EPI_ISL_792298	2020-04-25	Laboratorio de genÃ©tica y biologÃ­a molecular del Hospital de trauma y emergencia Dr Federico Abete	Ãrea de SecuenciaciÃ³n del Laboratorio de VirologÃ­a del Hospital de NiÃ±os Dr. Ricardo Gutierrez on behalf of 'Proyecto Argentino Interinstitucional de genomica de SARS-CoV-2' (PAIS Consortium)	Nabaes Jodar et al
ncov/Argentina/PAIS-A0216/2020	EPI_ISL_792299	2020-05-19	Laboratorio del Hospital AlemÃ¡n	Ãrea de SecuenciaciÃ³n del Laboratorio de VirologÃ­a del Hospital de NiÃ±os Dr. Ricardo Gutierrez on behalf of 'Proyecto Argentino Interinstitucional de genomica de SARS-CoV-2' (PAIS Consortium)	Nabaes Jodar et al
ncov/Argentina/PAIS-A0217/2020	EPI_ISL_792300	2020-05-27	Laboratorio del Hospital AlemÃ¡n	Ãrea de SecuenciaciÃ³n del Laboratorio de VirologÃ­a del Hospital de NiÃ±os Dr. Ricardo Gutierrez on behalf of 'Proyecto Argentino Interinstitucional de genomica de SARS-CoV-2' (PAIS Consortium)	Nabaes Jodar et al
ncov/Argentina/PAIS-A0219/2020	EPI_ISL_792301	2020-04-28	Departamento de BiologÃ­a y genÃ©tica molecular, IACA Laboratorios.	Ãrea de SecuenciaciÃ³n del Laboratorio de VirologÃ­a del Hospital de NiÃ±os Dr. Ricardo Gutierrez on behalf of 'Proyecto Argentino Interinstitucional de genomica de SARS-CoV-2' (PAIS Consortium)	Nabaes Jodar et al
ncov/Argentina/PAIS-A0221/2020	EPI_ISL_792302	2020-03-25	Unidad de VirologÃ­a, Centro de EducaciÃ³n MÃ©dica en Investigaciones ClÃ­nicas CEMIC	Ãrea de SecuenciaciÃ³n del Laboratorio de VirologÃ­a del Hospital de NiÃ±os Dr. Ricardo Gutierrez on behalf of 'Proyecto Argentino Interinstitucional de genomica de SARS-CoV-2' (PAIS Consortium)	Nabaes Jodar et al
ncov/Argentina/PAIS-A0222/2020	EPI_ISL_792303	2020-03-28	Unidad de VirologÃ­a, Centro de EducaciÃ³n MÃ©dica en Investigaciones ClÃ­nicas CEMIC	Ãrea de SecuenciaciÃ³n del Laboratorio de VirologÃ­a del Hospital de NiÃ±os Dr. Ricardo Gutierrez on behalf of 'Proyecto Argentino Interinstitucional de genomica de SARS-CoV-2' (PAIS Consortium)	Nabaes Jodar et al
ncov/Argentina/PAIS-A0223/2020	EPI_ISL_792304	2020-03-23	Unidad de VirologÃ­a, Centro de EducaciÃ³n MÃ©dica en Investigaciones ClÃ­nicas CEMIC	Ãrea de SecuenciaciÃ³n del Laboratorio de VirologÃ­a del Hospital de NiÃ±os Dr. Ricardo Gutierrez on behalf of 'Proyecto Argentino Interinstitucional de genomica de SARS-CoV-2' (PAIS Consortium)	Nabaes Jodar et al
ncov/Argentina/PAIS-A0224/2020	EPI_ISL_792305	2020-05-26	Unidad de VirologÃ­a, Centro de EducaciÃ³n MÃ©dica en Investigaciones ClÃ­nicas CEMIC	Ãrea de SecuenciaciÃ³n del Laboratorio de VirologÃ­a del Hospital de NiÃ±os Dr. Ricardo Gutierrez on behalf of 'Proyecto Argentino Interinstitucional de genomica de SARS-CoV-2' (PAIS Consortium)	Nabaes Jodar et al
ncov/Argentina/PAIS-A0225/2020	EPI_ISL_792306	2020-04-24	Laboratorio del Hospital El Cruce Dr. NÃ©stor C. Kirchner	Ãrea de SecuenciaciÃ³n del Laboratorio de VirologÃ­a del Hospital de NiÃ±os Dr. Ricardo Gutierrez on behalf of 'Proyecto Argentino Interinstitucional de genomica de SARS-CoV-2' (PAIS Consortium)	Nabaes Jodar et al
ncov/Argentina/PAIS-A0226/2020	EPI_ISL_792307	2020-05-18	Laboratorio del Hospital El Cruce Dr. NÃ©stor C. Kirchner	Ãrea de SecuenciaciÃ³n del Laboratorio de VirologÃ­a del Hospital de NiÃ±os Dr. Ricardo Gutierrez on behalf of 'Proyecto Argentino Interinstitucional de genomica de SARS-CoV-2' (PAIS Consortium)	Nabaes Jodar et al
ncov/Argentina/PAIS-A0227/2020	EPI_ISL_792308	2020-05-18	Laboratorio del Hospital El Cruce Dr. NÃ©stor C. Kirchner	Ãrea de SecuenciaciÃ³n del Laboratorio de VirologÃ­a del Hospital de NiÃ±os Dr. Ricardo Gutierrez on behalf of 'Proyecto Argentino Interinstitucional de genomica de SARS-CoV-2' (PAIS Consortium)	Nabaes Jodar et al
ncov/Argentina/PAIS-A0228/2020	EPI_ISL_792309	2020-05-20	Laboratorio del Hospital El Cruce Dr. NÃ©stor C. Kirchner	Ãrea de SecuenciaciÃ³n del Laboratorio de VirologÃ­a del Hospital de NiÃ±os Dr. Ricardo Gutierrez on behalf of 'Proyecto Argentino Interinstitucional de genomica de SARS-CoV-2' (PAIS Consortium)	Nabaes Jodar et al
ncov/Argentina/PAIS-A0229/2020	EPI_ISL_792310	2020-05-20	Laboratorio del Hospital El Cruce Dr. NÃ©stor C. Kirchner	Ãrea de SecuenciaciÃ³n del Laboratorio de VirologÃ­a del Hospital de NiÃ±os Dr. Ricardo Gutierrez on behalf of 'Proyecto Argentino Interinstitucional de genomica de SARS-CoV-2' (PAIS Consortium)	Nabaes Jodar et al
ncov/Argentina/PAIS-A0230/2020	EPI_ISL_792311	2020-05-21	Laboratorio del Hospital El Cruce Dr. NÃ©stor C. Kirchner	Ãrea de SecuenciaciÃ³n del Laboratorio de VirologÃ­a del Hospital de NiÃ±os Dr. Ricardo Gutierrez on behalf of 'Proyecto Argentino Interinstitucional de genomica de SARS-CoV-2' (PAIS Consortium)	Nabaes Jodar et al
ncov/Argentina/PAIS-A0231/2020	EPI_ISL_792312	2020-04-27	Laboratorio del Hospital El Cruce Dr. NÃ©stor C. Kirchner	Ãrea de SecuenciaciÃ³n del Laboratorio de VirologÃ­a del Hospital de NiÃ±os Dr. Ricardo Gutierrez on behalf of 'Proyecto Argentino Interinstitucional de genomica de SARS-CoV-2' (PAIS Consortium)	Nabaes Jodar et al
ncov/Argentina/PAIS-A0232/2020	EPI_ISL_792313	2020-04-27	Laboratorio del Hospital El Cruce Dr. NÃ©stor C. Kirchner	Ãrea de SecuenciaciÃ³n del Laboratorio de VirologÃ­a del Hospital de NiÃ±os Dr. Ricardo Gutierrez on behalf of 'Proyecto Argentino Interinstitucional de genomica de SARS-CoV-2' (PAIS Consortium)	Nabaes Jodar et al
ncov/Argentina/PAIS-A0233/2020	EPI_ISL_792314	2020-04-30	Laboratorio del Hospital El Cruce Dr. NÃ©stor C. Kirchner	Ãrea de SecuenciaciÃ³n del Laboratorio de VirologÃ­a del Hospital de NiÃ±os Dr. Ricardo Gutierrez on behalf of 'Proyecto Argentino Interinstitucional de genomica de SARS-CoV-2' (PAIS Consortium)	Nabaes Jodar et al
ncov/Argentina/PAIS-A0234/2020	EPI_ISL_792315	2020-04-26	Laboratorio del Hospital El Cruce Dr. NÃ©stor C. Kirchner	Ãrea de SecuenciaciÃ³n del Laboratorio de VirologÃ­a del Hospital de NiÃ±os Dr. Ricardo Gutierrez on behalf of 'Proyecto Argentino Interinstitucional de genomica de SARS-CoV-2' (PAIS Consortium)	Nabaes Jodar et al
ncov/Argentina/PAIS-A0235/2020	EPI_ISL_792316	2020-05-07	Laboratorio del Hospital El Cruce Dr. NÃ©stor C. Kirchner	Ãrea de SecuenciaciÃ³n del Laboratorio de VirologÃ­a del Hospital de NiÃ±os Dr. Ricardo Gutierrez on behalf of 'Proyecto Argentino Interinstitucional de genomica de SARS-CoV-2' (PAIS Consortium)	Nabaes Jodar et al
ncov/Argentina/PAIS-A0236/2020	EPI_ISL_792317	2020-05-13	Laboratorio del Hospital El Cruce Dr. NÃ©stor C. Kirchner	Ãrea de SecuenciaciÃ³n del Laboratorio de VirologÃ­a del Hospital de NiÃ±os Dr. Ricardo Gutierrez on behalf of 'Proyecto Argentino Interinstitucional de genomica de SARS-CoV-2' (PAIS Consortium)	Nabaes Jodar et al
ncov/Argentina/PAIS-A0237/2020	EPI_ISL_792318	2020-05-16	Laboratorio del Hospital El Cruce Dr. NÃ©stor C. Kirchner	Ãrea de SecuenciaciÃ³n del Laboratorio de VirologÃ­a del Hospital de NiÃ±os Dr. Ricardo Gutierrez on behalf of 'Proyecto Argentino Interinstitucional de genomica de SARS-CoV-2' (PAIS Consortium)	Nabaes Jodar et al
ncov/Argentina/PAIS-A0238/2020	EPI_ISL_792319	2020-05-16	Laboratorio del Hospital El Cruce Dr. NÃ©stor C. Kirchner	Ãrea de SecuenciaciÃ³n del Laboratorio de VirologÃ­a del Hospital de NiÃ±os Dr. Ricardo Gutierrez on behalf of 'Proyecto Argentino Interinstitucional de genomica de SARS-CoV-2' (PAIS Consortium)	Nabaes Jodar et al
ncov/Argentina/PAIS-A0239/2020	EPI_ISL_792320	2020-04-13	Instituto de Investigaciones BiomÃ©dicas en Retrovirus y SIDA	Ãrea de SecuenciaciÃ³n del Laboratorio de VirologÃ­a del Hospital de NiÃ±os Dr. Ricardo Gutierrez on behalf of 'Proyecto Argentino Interinstitucional de genomica de SARS-CoV-2' (PAIS Consortium)	Nabaes Jodar et al
ncov/Argentina/PAIS-A0241/2020	EPI_ISL_792321	2020-05-11	Instituto de Investigaciones BiomÃ©dicas en Retrovirus y SIDA	Ãrea de SecuenciaciÃ³n del Laboratorio de VirologÃ­a del Hospital de NiÃ±os Dr. Ricardo Gutierrez on behalf of 'Proyecto Argentino Interinstitucional de genomica de SARS-CoV-2' (PAIS Consortium)	Nabaes Jodar et al
ncov/Argentina/PAIS-A0242/2020	EPI_ISL_792322	2020-05-12	Instituto de Investigaciones BiomÃ©dicas en Retrovirus y SIDA	Ãrea de SecuenciaciÃ³n del Laboratorio de VirologÃ­a del Hospital de NiÃ±os Dr. Ricardo Gutierrez on behalf of 'Proyecto Argentino Interinstitucional de genomica de SARS-CoV-2' (PAIS Consortium)	Nabaes Jodar et al
ncov/Argentina/PAIS-A0243/2020	EPI_ISL_792323	2020-05-14	Instituto de Investigaciones BiomÃ©dicas en Retrovirus y SIDA	Ãrea de SecuenciaciÃ³n del Laboratorio de VirologÃ­a del Hospital de NiÃ±os Dr. Ricardo Gutierrez on behalf of 'Proyecto Argentino Interinstitucional de genomica de SARS-CoV-2' (PAIS Consortium)	Nabaes Jodar et al
ncov/Argentina/PAIS-A0244/2020	EPI_ISL_792324	2020-04-25	Instituto de Investigaciones BiomÃ©dicas en Retrovirus y SIDA	Ãrea de SecuenciaciÃ³n del Laboratorio de VirologÃ­a del Hospital de NiÃ±os Dr. Ricardo Gutierrez on behalf of 'Proyecto Argentino Interinstitucional de genomica de SARS-CoV-2' (PAIS Consortium)	Nabaes Jodar et al
ncov/Argentina/PAIS-A0245/2020	EPI_ISL_792325	2020-04-25	Instituto de Investigaciones BiomÃ©dicas en Retrovirus y SIDA	Ãrea de SecuenciaciÃ³n del Laboratorio de VirologÃ­a del Hospital de NiÃ±os Dr. Ricardo Gutierrez on behalf of 'Proyecto Argentino Interinstitucional de genomica de SARS-CoV-2' (PAIS Consortium)	Nabaes Jodar et al
ncov/Argentina/PAIS-A0246/2020	EPI_ISL_792326	2020-04-13	Instituto de Investigaciones BiomÃ©dicas en Retrovirus y SIDA	Ãrea de SecuenciaciÃ³n del Laboratorio de VirologÃ­a del Hospital de NiÃ±os Dr. Ricardo Gutierrez on behalf of 'Proyecto Argentino Interinstitucional de genomica de SARS-CoV-2' (PAIS Consortium)	Nabaes Jodar et al
ncov/Argentina/PAIS-A0247/2020	EPI_ISL_792327	2020-04-13	Instituto de Investigaciones BiomÃ©dicas en Retrovirus y SIDA	Ãrea de SecuenciaciÃ³n del Laboratorio de VirologÃ­a del Hospital de NiÃ±os Dr. Ricardo Gutierrez on behalf of 'Proyecto Argentino Interinstitucional de genomica de SARS-CoV-2' (PAIS Consortium)	Nabaes Jodar et al
ncov/Argentina/PAIS-A0248/2020	EPI_ISL_792328	2020-04-13	Instituto de Investigaciones BiomÃ©dicas en Retrovirus y SIDA	Ãrea de SecuenciaciÃ³n del Laboratorio de VirologÃ­a del Hospital de NiÃ±os Dr. Ricardo Gutierrez on behalf of 'Proyecto Argentino Interinstitucional de genomica de SARS-CoV-2' (PAIS Consortium)	Nabaes Jodar et al
ncov/Argentina/PAIS-A0249/2020	EPI_ISL_792329	2020-04-15	Instituto de Investigaciones BiomÃ©dicas en Retrovirus y SIDA	Ãrea de SecuenciaciÃ³n del Laboratorio de VirologÃ­a del Hospital de NiÃ±os Dr. Ricardo Gutierrez on behalf of 'Proyecto Argentino Interinstitucional de genomica de SARS-CoV-2' (PAIS Consortium)	Nabaes Jodar et al
ncov/Argentina/PAIS-A0250/2020	EPI_ISL_792330	2020-04-20	Instituto de Investigaciones BiomÃ©dicas en Retrovirus y SIDA	Ãrea de SecuenciaciÃ³n del Laboratorio de VirologÃ­a del Hospital de NiÃ±os Dr. Ricardo Gutierrez on behalf of 'Proyecto Argentino Interinstitucional de genomica de SARS-CoV-2' (PAIS Consortium)	Nabaes Jodar et al
ncov/Argentina/PAIS-A0251/2020	EPI_ISL_792331	2020-04-23	Instituto de Investigaciones BiomÃ©dicas en Retrovirus y SIDA	Ãrea de SecuenciaciÃ³n del Laboratorio de VirologÃ­a del Hospital de NiÃ±os Dr. Ricardo Gutierrez on behalf of 'Proyecto Argentino Interinstitucional de genomica de SARS-CoV-2' (PAIS Consortium)	Nabaes Jodar et al
ncov/Argentina/PAIS-A0252/2020	EPI_ISL_792332	2020-05-01	Instituto de Investigaciones BiomÃ©dicas en Retrovirus y SIDA	Ãrea de SecuenciaciÃ³n del Laboratorio de VirologÃ­a del Hospital de NiÃ±os Dr. Ricardo Gutierrez on behalf of 'Proyecto Argentino Interinstitucional de genomica de SARS-CoV-2' (PAIS Consortium)	Nabaes Jodar et al
ncov/Argentina/PAIS-A0253/2020	EPI_ISL_792333	2020-04-13	Laboratorio del Hospital Interzonal General de Agudos Evita	Ãrea de SecuenciaciÃ³n del Laboratorio de VirologÃ­a del Hospital de NiÃ±os Dr. Ricardo Gutierrez on behalf of 'Proyecto Argentino Interinstitucional de genomica de SARS-CoV-2' (PAIS Consortium)	Nabaes Jodar et al
ncov/Argentina/PAIS-A0254/2020	EPI_ISL_792334	2020-04-24	Laboratorio del Hospital Interzonal General de Agudos Evita	Ãrea de SecuenciaciÃ³n del Laboratorio de VirologÃ­a del Hospital de NiÃ±os Dr. Ricardo Gutierrez on behalf of 'Proyecto Argentino Interinstitucional de genomica de SARS-CoV-2' (PAIS Consortium)	Nabaes Jodar et al
ncov/Argentina/PAIS-A0255/2020	EPI_ISL_792335	2020-04-25	Laboratorio del Hospital Interzonal General de Agudos Evita	Ãrea de SecuenciaciÃ³n del Laboratorio de VirologÃ­a del Hospital de NiÃ±os Dr. Ricardo Gutierrez on behalf of 'Proyecto Argentino Interinstitucional de genomica de SARS-CoV-2' (PAIS Consortium)	Nabaes Jodar et al
ncov/Argentina/PAIS-A0256/2020	EPI_ISL_792336	2020-04-27	Laboratorio del Hospital Interzonal General de Agudos Evita	Ãrea de SecuenciaciÃ³n del Laboratorio de VirologÃ­a del Hospital de NiÃ±os Dr. Ricardo Gutierrez on behalf of 'Proyecto Argentino Interinstitucional de genomica de SARS-CoV-2' (PAIS Consortium)	Nabaes Jodar et al
ncov/Argentina/PAIS-A0257/2020	EPI_ISL_792337	2020-04-27	Laboratorio del Hospital Interzonal General de Agudos Evita	Ãrea de SecuenciaciÃ³n del Laboratorio de VirologÃ­a del Hospital de NiÃ±os Dr. Ricardo Gutierrez on behalf of 'Proyecto Argentino Interinstitucional de genomica de SARS-CoV-2' (PAIS Consortium)	Nabaes Jodar et al
ncov/Argentina/PAIS-A0258/2020	EPI_ISL_792338	2020-04-27	Laboratorio del Hospital Interzonal General de Agudos Evita	Ãrea de SecuenciaciÃ³n del Laboratorio de VirologÃ­a del Hospital de NiÃ±os Dr. Ricardo Gutierrez on behalf of 'Proyecto Argentino Interinstitucional de genomica de SARS-CoV-2' (PAIS Consortium)	Nabaes Jodar et al
ncov/Argentina/PAIS-A0259/2020	EPI_ISL_792339	2020-04-28	Laboratorio del Hospital Interzonal General de Agudos Evita	Ãrea de SecuenciaciÃ³n del Laboratorio de VirologÃ­a del Hospital de NiÃ±os Dr. Ricardo Gutierrez on behalf of 'Proyecto Argentino Interinstitucional de genomica de SARS-CoV-2' (PAIS Consortium)	Nabaes Jodar et al
ncov/Argentina/PAIS-A0260/2020	EPI_ISL_792340	2020-04-28	Laboratorio del Hospital Interzonal General de Agudos Evita	Ãrea de SecuenciaciÃ³n del Laboratorio de VirologÃ­a del Hospital de NiÃ±os Dr. Ricardo Gutierrez on behalf of 'Proyecto Argentino Interinstitucional de genomica de SARS-CoV-2' (PAIS Consortium)	Nabaes Jodar et al
ncov/Argentina/PAIS-A0262/2020	EPI_ISL_792341	2020-05-01	Laboratorio del Hospital Interzonal General de Agudos Evita	Ãrea de SecuenciaciÃ³n del Laboratorio de VirologÃ­a del Hospital de NiÃ±os Dr. Ricardo Gutierrez on behalf of 'Proyecto Argentino Interinstitucional de genomica de SARS-CoV-2' (PAIS Consortium)	Nabaes Jodar et al
ncov/Argentina/PAIS-A0263/2020	EPI_ISL_792342	2020-05-02	Laboratorio del Hospital Interzonal General de Agudos Evita	Ãrea de SecuenciaciÃ³n del Laboratorio de VirologÃ­a del Hospital de NiÃ±os Dr. Ricardo Gutierrez on behalf of 'Proyecto Argentino Interinstitucional de genomica de SARS-CoV-2' (PAIS Consortium)	Nabaes Jodar et al
ncov/Argentina/PAIS-A0264/2020	EPI_ISL_792343	2020-04-16	Laboratorio del Hospital Interzonal General de Agudos Evita	Ãrea de SecuenciaciÃ³n del Laboratorio de VirologÃ­a del Hospital de NiÃ±os Dr. Ricardo Gutierrez on behalf of 'Proyecto Argentino Interinstitucional de genomica de SARS-CoV-2' (PAIS Consortium)	Nabaes Jodar et al
ncov/Argentina/PAIS-A0265/2020	EPI_ISL_792344	2020-05-06	Laboratorio del Hospital Interzonal General de Agudos Evita	Ãrea de SecuenciaciÃ³n del Laboratorio de VirologÃ­a del Hospital de NiÃ±os Dr. Ricardo Gutierrez on behalf of 'Proyecto Argentino Interinstitucional de genomica de SARS-CoV-2' (PAIS Consortium)	Nabaes Jodar et al
ncov/Argentina/PAIS-A0266/2020	EPI_ISL_792345	2020-04-17	Laboratorio del Hospital Interzonal General de Agudos Evita	Ãrea de SecuenciaciÃ³n del Laboratorio de VirologÃ­a del Hospital de NiÃ±os Dr. Ricardo Gutierrez on behalf of 'Proyecto Argentino Interinstitucional de genomica de SARS-CoV-2' (PAIS Consortium)	Nabaes Jodar et al
ncov/Argentina/PAIS-A0268/2020	EPI_ISL_792346	2020-04-18	Laboratorio del Hospital Interzonal General de Agudos Evita	Ãrea de SecuenciaciÃ³n del Laboratorio de VirologÃ­a del Hospital de NiÃ±os Dr. Ricardo Gutierrez on behalf of 'Proyecto Argentino Interinstitucional de genomica de SARS-CoV-2' (PAIS Consortium)	Nabaes Jodar et al
ncov/Argentina/PAIS-A0269/2020	EPI_ISL_792347	2020-04-20	Laboratorio del Hospital Interzonal General de Agudos Evita	Ãrea de SecuenciaciÃ³n del Laboratorio de VirologÃ­a del Hospital de NiÃ±os Dr. Ricardo Gutierrez on behalf of 'Proyecto Argentino Interinstitucional de genomica de SARS-CoV-2' (PAIS Consortium)	Nabaes Jodar et al
ncov/Argentina/PAIS-A0270/2020	EPI_ISL_792348	2020-04-18	Laboratorio del Hospital Interzonal General de Agudos Evita	Ãrea de SecuenciaciÃ³n del Laboratorio de VirologÃ­a del Hospital de NiÃ±os Dr. Ricardo Gutierrez on behalf of 'Proyecto Argentino Interinstitucional de genomica de SARS-CoV-2' (PAIS Consortium)	Nabaes Jodar et al
ncov/Argentina/PAIS-A0271/2020	EPI_ISL_792349	2020-04-21	Laboratorio del Hospital Interzonal General de Agudos Evita	Ãrea de SecuenciaciÃ³n del Laboratorio de VirologÃ­a del Hospital de NiÃ±os Dr. Ricardo Gutierrez on behalf of 'Proyecto Argentino Interinstitucional de genomica de SARS-CoV-2' (PAIS Consortium)	Nabaes Jodar et al
ncov/Argentina/PAIS-A0272/2020	EPI_ISL_792350	2020-04-22	Laboratorio del Hospital Interzonal General de Agudos Evita	Ãrea de SecuenciaciÃ³n del Laboratorio de VirologÃ­a del Hospital de NiÃ±os Dr. Ricardo Gutierrez on behalf of 'Proyecto Argentino Interinstitucional de genomica de SARS-CoV-2' (PAIS Consortium)	Nabaes Jodar et al
ncov/Argentina/PAIS-A0273/2020	EPI_ISL_792351	2020-05-26	Instituto Nacional de EpidemiologÃ­a Dr. Jara	Ãrea de SecuenciaciÃ³n del Laboratorio de VirologÃ­a del Hospital de NiÃ±os Dr. Ricardo Gutierrez on behalf of 'Proyecto Argentino Interinstitucional de genomica de SARS-CoV-2' (PAIS Consortium)	Nabaes Jodar et al
ncov/Argentina/PAIS-A0274/2020	EPI_ISL_792352	2020-05-28	Instituto Nacional de EpidemiologÃ­a Dr. Jara	Ãrea de SecuenciaciÃ³n del Laboratorio de VirologÃ­a del Hospital de NiÃ±os Dr. Ricardo Gutierrez on behalf of 'Proyecto Argentino Interinstitucional de genomica de SARS-CoV-2' (PAIS Consortium)	Nabaes Jodar et al
ncov/Argentina/PAIS-A0276/2020	EPI_ISL_792353	2020-05-29	Instituto Nacional de EpidemiologÃ­a Dr. Jara	Ãrea de SecuenciaciÃ³n del Laboratorio de VirologÃ­a del Hospital de NiÃ±os Dr. Ricardo Gutierrez on behalf of 'Proyecto Argentino Interinstitucional de genomica de SARS-CoV-2' (PAIS Consortium)	Nabaes Jodar et al
ncov/Argentina/PAIS-A0278/2020	EPI_ISL_792354	2020-06-07	Laboratorio de BiologÃ­a Molecular. Hospital Dr. HÃ©ctor Cura	Ãrea de SecuenciaciÃ³n del Laboratorio de VirologÃ­a del Hospital de NiÃ±os Dr. Ricardo Gutierrez on behalf of 'Proyecto Argentino Interinstitucional de genomica de SARS-CoV-2' (PAIS Consortium)	Nabaes Jodar et al
ncov/Argentina/PAIS-A0280/2020	EPI_ISL_792355	2020-06-12	Laboratorio de BiologÃ­a Molecular. Hospital Dr. HÃ©ctor Cura	Ãrea de SecuenciaciÃ³n del Laboratorio de VirologÃ­a del Hospital de NiÃ±os Dr. Ricardo Gutierrez on behalf of 'Proyecto Argentino Interinstitucional de genomica de SARS-CoV-2' (PAIS Consortium)	Nabaes Jodar et al
ncov/Argentina/PAIS-A0281/2020	EPI_ISL_792356	2020-06-10	Laboratorio de BiologÃ­a Molecular. Hospital Dr. HÃ©ctor Cura	Ãrea de SecuenciaciÃ³n del Laboratorio de VirologÃ­a del Hospital de NiÃ±os Dr. Ricardo Gutierrez on behalf of 'Proyecto Argentino Interinstitucional de genomica de SARS-CoV-2' (PAIS Consortium)	Nabaes Jodar et al
ncov/Argentina/PAIS-A0282/2020	EPI_ISL_792357	2020-06-02	Laboratorio de BiologÃ­a Molecular. Hospital Dr. HÃ©ctor Cura	Ãrea de SecuenciaciÃ³n del Laboratorio de VirologÃ­a del Hospital de NiÃ±os Dr. Ricardo Gutierrez on behalf of 'Proyecto Argentino Interinstitucional de genomica de SARS-CoV-2' (PAIS Consortium)	Nabaes Jodar et al
ncov/Argentina/PAIS-A0283/2020	EPI_ISL_792358	2020-03-28	Laboratorio de Virologia - HIEAyC San Juan de Dios	Ãrea de SecuenciaciÃ³n del Laboratorio de VirologÃ­a del Hospital de NiÃ±os Dr. Ricardo Gutierrez on behalf of 'Proyecto Argentino Interinstitucional de genomica de SARS-CoV-2' (PAIS Consortium)	Nabaes Jodar et al
ncov/Argentina/PAIS-A0284/2020	EPI_ISL_792359	2020-05-22	Laboratorio de Virologia - HIEAyC San Juan de Dios	Ãrea de SecuenciaciÃ³n del Laboratorio de VirologÃ­a del Hospital de NiÃ±os Dr. Ricardo Gutierrez on behalf of 'Proyecto Argentino Interinstitucional de genomica de SARS-CoV-2' (PAIS Consortium)	Nabaes Jodar et al
ncov/Argentina/PAIS-A0286/2020	EPI_ISL_792360	2020-05-26	Laboratorio de Virologia - HIEAyC San Juan de Dios	Ãrea de SecuenciaciÃ³n del Laboratorio de VirologÃ­a del Hospital de NiÃ±os Dr. Ricardo Gutierrez on behalf of 'Proyecto Argentino Interinstitucional de genomica de SARS-CoV-2' (PAIS Consortium)	Nabaes Jodar et al
ncov/Argentina/PAIS-A0287/2020	EPI_ISL_792361	2020-05-27	Laboratorio de Virologia - HIEAyC San Juan de Dios	Ãrea de SecuenciaciÃ³n del Laboratorio de VirologÃ­a del Hospital de NiÃ±os Dr. Ricardo Gutierrez on behalf of 'Proyecto Argentino Interinstitucional de genomica de SARS-CoV-2' (PAIS Consortium)	Nabaes Jodar et al
ncov/Argentina/PAIS-A0288/2020	EPI_ISL_792362	2020-05-29	Laboratorio de Virologia - HIEAyC San Juan de Dios	Ãrea de SecuenciaciÃ³n del Laboratorio de VirologÃ­a del Hospital de NiÃ±os Dr. Ricardo Gutierrez on behalf of 'Proyecto Argentino Interinstitucional de genomica de SARS-CoV-2' (PAIS Consortium)	Nabaes Jodar et al
ncov/Argentina/PAIS-A0289/2020	EPI_ISL_792363	2020-05-29	Laboratorio de Virologia - HIEAyC San Juan de Dios	Ãrea de SecuenciaciÃ³n del Laboratorio de VirologÃ­a del Hospital de NiÃ±os Dr. Ricardo Gutierrez on behalf of 'Proyecto Argentino Interinstitucional de genomica de SARS-CoV-2' (PAIS Consortium)	Nabaes Jodar et al
ncov/Argentina/PAIS-A0290/2020	EPI_ISL_792364	2020-03-31	Laboratorio de Virologia - HIEAyC San Juan de Dios	Ãrea de SecuenciaciÃ³n del Laboratorio de VirologÃ­a del Hospital de NiÃ±os Dr. Ricardo Gutierrez on behalf of 'Proyecto Argentino Interinstitucional de genomica de SARS-CoV-2' (PAIS Consortium)	Nabaes Jodar et al
ncov/Argentina/PAIS-A0291/2020	EPI_ISL_792365	2020-04-09	Laboratorio de Virologia - HIEAyC San Juan de Dios	Ãrea de SecuenciaciÃ³n del Laboratorio de VirologÃ­a del Hospital de NiÃ±os Dr. Ricardo Gutierrez on behalf of 'Proyecto Argentino Interinstitucional de genomica de SARS-CoV-2' (PAIS Consortium)	Nabaes Jodar et al
ncov/Argentina/PAIS-A0292/2020	EPI_ISL_792366	2020-04-12	Laboratorio de Virologia - HIEAyC San Juan de Dios	Ãrea de SecuenciaciÃ³n del Laboratorio de VirologÃ­a del Hospital de NiÃ±os Dr. Ricardo Gutierrez on behalf of 'Proyecto Argentino Interinstitucional de genomica de SARS-CoV-2' (PAIS Consortium)	Nabaes Jodar et al
ncov/Argentina/PAIS-A0293/2020	EPI_ISL_792367	2020-04-27	Laboratorio de Virologia - HIEAyC San Juan de Dios	Ãrea de SecuenciaciÃ³n del Laboratorio de VirologÃ­a del Hospital de NiÃ±os Dr. Ricardo Gutierrez on behalf of 'Proyecto Argentino Interinstitucional de genomica de SARS-CoV-2' (PAIS Consortium)	Nabaes Jodar et al
ncov/Argentina/PAIS-A0294/2020	EPI_ISL_792368	2020-04-24	Laboratorio de Virologia - HIEAyC San Juan de Dios	Ãrea de SecuenciaciÃ³n del Laboratorio de VirologÃ­a del Hospital de NiÃ±os Dr. Ricardo Gutierrez on behalf of 'Proyecto Argentino Interinstitucional de genomica de SARS-CoV-2' (PAIS Consortium)	Nabaes Jodar et al
ncov/Argentina/PAIS-A0295/2020	EPI_ISL_792369	2020-05-02	Laboratorio de Virologia - HIEAyC San Juan de Dios	Ãrea de SecuenciaciÃ³n del Laboratorio de VirologÃ­a del Hospital de NiÃ±os Dr. Ricardo Gutierrez on behalf of 'Proyecto Argentino Interinstitucional de genomica de SARS-CoV-2' (PAIS Consortium)	Nabaes Jodar et al
ncov/Argentina/PAIS-A0296/2020	EPI_ISL_792370	2020-05-19	Laboratorio de Virologia - HIEAyC San Juan de Dios	Ãrea de SecuenciaciÃ³n del Laboratorio de VirologÃ­a del Hospital de NiÃ±os Dr. Ricardo Gutierrez on behalf of 'Proyecto Argentino Interinstitucional de genomica de SARS-CoV-2' (PAIS Consortium)	Nabaes Jodar et al
ncov/Argentina/PAIS-A0297/2020	EPI_ISL_792371	2020-05-29	Laboratorio del Hospital Interzonal General de Agudos Eva PerÃ³n	Ãrea de SecuenciaciÃ³n del Laboratorio de VirologÃ­a del Hospital de NiÃ±os Dr. Ricardo Gutierrez on behalf of 'Proyecto Argentino Interinstitucional de genomica de SARS-CoV-2' (PAIS Consortium)	Nabaes Jodar et al
ncov/Argentina/PAIS-A0298/2020	EPI_ISL_792372	2020-05-29	Laboratorio del Hospital Interzonal General de Agudos Eva PerÃ³n	Ãrea de SecuenciaciÃ³n del Laboratorio de VirologÃ­a del Hospital de NiÃ±os Dr. Ricardo Gutierrez on behalf of 'Proyecto Argentino Interinstitucional de genomica de SARS-CoV-2' (PAIS Consortium)	Nabaes Jodar et al
ncov/Argentina/PAIS-A0300/2020	EPI_ISL_792373	2020-06-02	Laboratorio del Hospital Interzonal General de Agudos Eva PerÃ³n	Ãrea de SecuenciaciÃ³n del Laboratorio de VirologÃ­a del Hospital de NiÃ±os Dr. Ricardo Gutierrez on behalf of 'Proyecto Argentino Interinstitucional de genomica de SARS-CoV-2' (PAIS Consortium)	Nabaes Jodar et al
ncov/Argentina/PAIS-A0302/2020	EPI_ISL_792374	2020-05-22	Laboratorio del Hospital Interzonal General de Agudos Eva PerÃ³n	Ãrea de SecuenciaciÃ³n del Laboratorio de VirologÃ­a del Hospital de NiÃ±os Dr. Ricardo Gutierrez on behalf of 'Proyecto Argentino Interinstitucional de genomica de SARS-CoV-2' (PAIS Consortium)	Nabaes Jodar et al
ncov/Argentina/PAIS-A0304/2020	EPI_ISL_792375	2020-05-15	Laboratorio de salud pÃºblica, Facultad de Ciencias Exactas, Universidad Nacional de La Plata	Ãrea de SecuenciaciÃ³n del Laboratorio de VirologÃ­a del Hospital de NiÃ±os Dr. Ricardo Gutierrez on behalf of 'Proyecto Argentino Interinstitucional de genomica de SARS-CoV-2' (PAIS Consortium)	Nabaes Jodar et al
ncov/Argentina/PAIS-A0305/2020	EPI_ISL_792376	2020-05-25	Laboratorio de salud pÃºblica, Facultad de Ciencias Exactas, Universidad Nacional de La Plata	Ãrea de SecuenciaciÃ³n del Laboratorio de VirologÃ­a del Hospital de NiÃ±os Dr. Ricardo Gutierrez on behalf of 'Proyecto Argentino Interinstitucional de genomica de SARS-CoV-2' (PAIS Consortium)	Nabaes Jodar et al
ncov/Argentina/PAIS-A0306/2020	EPI_ISL_792377	2020-05-25	Laboratorio de salud pÃºblica, Facultad de Ciencias Exactas, Universidad Nacional de La Plata	Ãrea de SecuenciaciÃ³n del Laboratorio de VirologÃ­a del Hospital de NiÃ±os Dr. Ricardo Gutierrez on behalf of 'Proyecto Argentino Interinstitucional de genomica de SARS-CoV-2' (PAIS Consortium)	Nabaes Jodar et al
ncov/Argentina/PAIS-A0307/2020	EPI_ISL_792378	2020-05-25	Laboratorio de salud pÃºblica, Facultad de Ciencias Exactas, Universidad Nacional de La Plata	Ãrea de SecuenciaciÃ³n del Laboratorio de VirologÃ­a del Hospital de NiÃ±os Dr. Ricardo Gutierrez on behalf of 'Proyecto Argentino Interinstitucional de genomica de SARS-CoV-2' (PAIS Consortium)	Nabaes Jodar et al
ncov/Argentina/PAIS-A0308/2020	EPI_ISL_792379	2020-05-17	Laboratorio de salud pÃºblica, Facultad de Ciencias Exactas, Universidad Nacional de La Plata	Ãrea de SecuenciaciÃ³n del Laboratorio de VirologÃ­a del Hospital de NiÃ±os Dr. Ricardo Gutierrez on behalf of 'Proyecto Argentino Interinstitucional de genomica de SARS-CoV-2' (PAIS Consortium)	Nabaes Jodar et al
ncov/Argentina/PAIS-A0309/2020	EPI_ISL_792380	2020-05-18	Laboratorio de salud pÃºblica, Facultad de Ciencias Exactas, Universidad Nacional de La Plata	Ãrea de SecuenciaciÃ³n del Laboratorio de VirologÃ­a del Hospital de NiÃ±os Dr. Ricardo Gutierrez on behalf of 'Proyecto Argentino Interinstitucional de genomica de SARS-CoV-2' (PAIS Consortium)	Nabaes Jodar et al
ncov/Argentina/PAIS-A0310/2020	EPI_ISL_792381	2020-05-18	Laboratorio de salud pÃºblica, Facultad de Ciencias Exactas, Universidad Nacional de La Plata	Ãrea de SecuenciaciÃ³n del Laboratorio de VirologÃ­a del Hospital de NiÃ±os Dr. Ricardo Gutierrez on behalf of 'Proyecto Argentino Interinstitucional de genomica de SARS-CoV-2' (PAIS Consortium)	Nabaes Jodar et al
ncov/Argentina/PAIS-A0311/2020	EPI_ISL_792382	2020-05-19	Laboratorio de salud pÃºblica, Facultad de Ciencias Exactas, Universidad Nacional de La Plata	Ãrea de SecuenciaciÃ³n del Laboratorio de VirologÃ­a del Hospital de NiÃ±os Dr. Ricardo Gutierrez on behalf of 'Proyecto Argentino Interinstitucional de genomica de SARS-CoV-2' (PAIS Consortium)	Nabaes Jodar et al
ncov/Argentina/PAIS-A0313/2020	EPI_ISL_792383	2020-05-25	Laboratorio de salud pÃºblica, Facultad de Ciencias Exactas, Universidad Nacional de La Plata	Ãrea de SecuenciaciÃ³n del Laboratorio de VirologÃ­a del Hospital de NiÃ±os Dr. Ricardo Gutierrez on behalf of 'Proyecto Argentino Interinstitucional de genomica de SARS-CoV-2' (PAIS Consortium)	Nabaes Jodar et al
ncov/Argentina/PAIS-A0314/2020	EPI_ISL_792384	2020-05-25	Laboratorio de salud pÃºblica, Facultad de Ciencias Exactas, Universidad Nacional de La Plata	Ãrea de SecuenciaciÃ³n del Laboratorio de VirologÃ­a del Hospital de NiÃ±os Dr. Ricardo Gutierrez on behalf of 'Proyecto Argentino Interinstitucional de genomica de SARS-CoV-2' (PAIS Consortium)	Nabaes Jodar et al
ncov/Argentina/PAIS-A0315/2020	EPI_ISL_792385	2020-05-25	Laboratorio de salud pÃºblica, Facultad de Ciencias Exactas, Universidad Nacional de La Plata	Ãrea de SecuenciaciÃ³n del Laboratorio de VirologÃ­a del Hospital de NiÃ±os Dr. Ricardo Gutierrez on behalf of 'Proyecto Argentino Interinstitucional de genomica de SARS-CoV-2' (PAIS Consortium)	Nabaes Jodar et al
ncov/Argentina/PAIS-A0316/2020	EPI_ISL_792386	2020-04-27	Plataforma de Servicios BiotecnÃ³logicos: UTTIPP/PSB , Universidad Nacional de Quilmes.	Ãrea de SecuenciaciÃ³n del Laboratorio de VirologÃ­a del Hospital de NiÃ±os Dr. Ricardo Gutierrez on behalf of 'Proyecto Argentino Interinstitucional de genomica de SARS-CoV-2' (PAIS Consortium)	Nabaes Jodar et al
ncov/Argentina/PAIS-A0317/2020	EPI_ISL_792387	2020-05-19	Plataforma de Servicios BiotecnÃ³logicos: UTTIPP/PSB , Universidad Nacional de Quilmes.	Ãrea de SecuenciaciÃ³n del Laboratorio de VirologÃ­a del Hospital de NiÃ±os Dr. Ricardo Gutierrez on behalf of 'Proyecto Argentino Interinstitucional de genomica de SARS-CoV-2' (PAIS Consortium)	Nabaes Jodar et al
ncov/Argentina/PAIS-A0318/2020	EPI_ISL_792388	2020-05-19	Plataforma de Servicios BiotecnÃ³logicos: UTTIPP/PSB , Universidad Nacional de Quilmes.	Ãrea de SecuenciaciÃ³n del Laboratorio de VirologÃ­a del Hospital de NiÃ±os Dr. Ricardo Gutierrez on behalf of 'Proyecto Argentino Interinstitucional de genomica de SARS-CoV-2' (PAIS Consortium)	Nabaes Jodar et al
ncov/Argentina/PAIS-A0319/2020	EPI_ISL_792389	2020-04-28	Plataforma de Servicios BiotecnÃ³logicos: UTTIPP/PSB , Universidad Nacional de Quilmes.	Ãrea de SecuenciaciÃ³n del Laboratorio de VirologÃ­a del Hospital de NiÃ±os Dr. Ricardo Gutierrez on behalf of 'Proyecto Argentino Interinstitucional de genomica de SARS-CoV-2' (PAIS Consortium)	Nabaes Jodar et al
ncov/Argentina/PAIS-A0320/2020	EPI_ISL_792390	2020-04-27	Plataforma de Servicios BiotecnÃ³logicos: UTTIPP/PSB , Universidad Nacional de Quilmes.	Ãrea de SecuenciaciÃ³n del Laboratorio de VirologÃ­a del Hospital de NiÃ±os Dr. Ricardo Gutierrez on behalf of 'Proyecto Argentino Interinstitucional de genomica de SARS-CoV-2' (PAIS Consortium)	Nabaes Jodar et al
ncov/Argentina/PAIS-A0321/2020	EPI_ISL_792391	2020-04-29	Plataforma de Servicios BiotecnÃ³logicos: UTTIPP/PSB , Universidad Nacional de Quilmes.	Ãrea de SecuenciaciÃ³n del Laboratorio de VirologÃ­a del Hospital de NiÃ±os Dr. Ricardo Gutierrez on behalf of 'Proyecto Argentino Interinstitucional de genomica de SARS-CoV-2' (PAIS Consortium)	Nabaes Jodar et al
ncov/Argentina/PAIS-A0322/2020	EPI_ISL_792392	2020-05-05	Plataforma de Servicios BiotecnÃ³logicos: UTTIPP/PSB , Universidad Nacional de Quilmes.	Ãrea de SecuenciaciÃ³n del Laboratorio de VirologÃ­a del Hospital de NiÃ±os Dr. Ricardo Gutierrez on behalf of 'Proyecto Argentino Interinstitucional de genomica de SARS-CoV-2' (PAIS Consortium)	Nabaes Jodar et al
ncov/Argentina/PAIS-A0323/2020	EPI_ISL_792393	2020-05-07	Plataforma de Servicios BiotecnÃ³logicos: UTTIPP/PSB , Universidad Nacional de Quilmes.	Ãrea de SecuenciaciÃ³n del Laboratorio de VirologÃ­a del Hospital de NiÃ±os Dr. Ricardo Gutierrez on behalf of 'Proyecto Argentino Interinstitucional de genomica de SARS-CoV-2' (PAIS Consortium)	Nabaes Jodar et al
ncov/Argentina/PAIS-A0324/2020	EPI_ISL_792394	2020-05-11	Plataforma de Servicios BiotecnÃ³logicos: UTTIPP/PSB , Universidad Nacional de Quilmes.	Ãrea de SecuenciaciÃ³n del Laboratorio de VirologÃ­a del Hospital de NiÃ±os Dr. Ricardo Gutierrez on behalf of 'Proyecto Argentino Interinstitucional de genomica de SARS-CoV-2' (PAIS Consortium)	Nabaes Jodar et al
ncov/Argentina/PAIS-A0325/2020	EPI_ISL_792395	2020-05-15	Plataforma de Servicios BiotecnÃ³logicos: UTTIPP/PSB , Universidad Nacional de Quilmes.	Ãrea de SecuenciaciÃ³n del Laboratorio de VirologÃ­a del Hospital de NiÃ±os Dr. Ricardo Gutierrez on behalf of 'Proyecto Argentino Interinstitucional de genomica de SARS-CoV-2' (PAIS Consortium)	Nabaes Jodar et al
ncov/Argentina/PAIS-A0326/2020	EPI_ISL_792396	2020-05-19	Plataforma de Servicios BiotecnÃ³logicos: UTTIPP/PSB , Universidad Nacional de Quilmes.	Ãrea de SecuenciaciÃ³n del Laboratorio de VirologÃ­a del Hospital de NiÃ±os Dr. Ricardo Gutierrez on behalf of 'Proyecto Argentino Interinstitucional de genomica de SARS-CoV-2' (PAIS Consortium)	Nabaes Jodar et al
ncov/Argentina/PAIS-B0001/2020	EPI_ISL_792397	2020-05-28	Laboratorio de VirologÃ­a del Hospital de NiÃ±os Dr. Ricardo Gutierrez	BiocÃ³dices SA. on behalf of 'Proyecto Argentino Interinstitucional de genomica de SARS-CoV-2' (PAIS Consortium)	Gravis et al
ncov/Argentina/PAIS-B0002/2020	EPI_ISL_792398	2020-05-28	Laboratorio de VirologÃ­a del Hospital de NiÃ±os Dr. Ricardo Gutierrez	BiocÃ³dices SA. on behalf of 'Proyecto Argentino Interinstitucional de genomica de SARS-CoV-2' (PAIS Consortium)	Gravis et al
ncov/Argentina/PAIS-B0003/2020	EPI_ISL_792399	2020-05-30	Laboratorio de VirologÃ­a del Hospital de NiÃ±os Dr. Ricardo Gutierrez	BiocÃ³dices SA. on behalf of 'Proyecto Argentino Interinstitucional de genomica de SARS-CoV-2' (PAIS Consortium)	Gravis et al
ncov/Argentina/PAIS-B0004/2020	EPI_ISL_792400	2020-06-03	Laboratorio de VirologÃ­a del Hospital de NiÃ±os Dr. Ricardo Gutierrez	BiocÃ³dices SA. on behalf of 'Proyecto Argentino Interinstitucional de genomica de SARS-CoV-2' (PAIS Consortium)	Gravis et al
ncov/Argentina/PAIS-B0005/2020	EPI_ISL_792401	2020-06-05	Laboratorio de VirologÃ­a del Hospital de NiÃ±os Dr. Ricardo Gutierrez	BiocÃ³dices SA. on behalf of 'Proyecto Argentino Interinstitucional de genomica de SARS-CoV-2' (PAIS Consortium)	Gravis et al
ncov/Argentina/PAIS-C0001/2020	EPI_ISL_792402	2020-04-30	LABORATORIO DE CAMPAÃ‘A COVID 19 INTA	Instituto de BiotecnologÃ­a, IABIMO (CONICET), Instituto de VirologÃ­a, IVIT(CONICET), Instituto de PatobiologÃ­a, IPVET(CONICET), CICVyA, INTA on behalf of 'Proyecto Argentino Interinstitucional de genomica de SARS-CoV-2' (PAIS Consortium)	KÃ¶nig et al
ncov/Argentina/PAIS-C0002/2020	EPI_ISL_792403	2020-05-01	LABORATORIO DE CAMPAÃ‘A COVID 19 INTA	Instituto de BiotecnologÃ­a, IABIMO (CONICET), Instituto de VirologÃ­a, IVIT(CONICET), Instituto de PatobiologÃ­a, IPVET(CONICET), CICVyA, INTA on behalf of 'Proyecto Argentino Interinstitucional de genomica de SARS-CoV-2' (PAIS Consortium)	KÃ¶nig et al
ncov/Argentina/PAIS-C0003/2020	EPI_ISL_792404	2020-05-03	LABORATORIO DE CAMPAÃ‘A COVID 19 INTA	Instituto de BiotecnologÃ­a, IABIMO (CONICET), Instituto de VirologÃ­a, IVIT(CONICET), Instituto de PatobiologÃ­a, IPVET(CONICET), CICVyA, INTA on behalf of 'Proyecto Argentino Interinstitucional de genomica de SARS-CoV-2' (PAIS Consortium)	KÃ¶nig et al
ncov/Argentina/PAIS-C0004/2020	EPI_ISL_792405	2020-05-05	LABORATORIO DE CAMPAÃ‘A COVID 19 INTA	Instituto de BiotecnologÃ­a, IABIMO (CONICET), Instituto de VirologÃ­a, IVIT(CONICET), Instituto de PatobiologÃ­a, IPVET(CONICET), CICVyA, INTA on behalf of 'Proyecto Argentino Interinstitucional de genomica de SARS-CoV-2' (PAIS Consortium)	KÃ¶nig et al
ncov/Argentina/PAIS-C0005/2020	EPI_ISL_792406	2020-05-07	LABORATORIO DE CAMPAÃ‘A COVID 19 INTA	Instituto de BiotecnologÃ­a, IABIMO (CONICET), Instituto de VirologÃ­a, IVIT(CONICET), Instituto de PatobiologÃ­a, IPVET(CONICET), CICVyA, INTA on behalf of 'Proyecto Argentino Interinstitucional de genomica de SARS-CoV-2' (PAIS Consortium)	KÃ¶nig et al
ncov/Argentina/PAIS-C0006/2020	EPI_ISL_792407	2020-05-08	LABORATORIO DE CAMPAÃ‘A COVID 19 INTA	Instituto de BiotecnologÃ­a, IABIMO (CONICET), Instituto de VirologÃ­a, IVIT(CONICET), Instituto de PatobiologÃ­a, IPVET(CONICET), CICVyA, INTA on behalf of 'Proyecto Argentino Interinstitucional de genomica de SARS-CoV-2' (PAIS Consortium)	KÃ¶nig et al
ncov/Argentina/PAIS-C0007/2020	EPI_ISL_792408	2020-05-10	LABORATORIO DE CAMPAÃ‘A COVID 19 INTA	Instituto de BiotecnologÃ­a, IABIMO (CONICET), Instituto de VirologÃ­a, IVIT(CONICET), Instituto de PatobiologÃ­a, IPVET(CONICET), CICVyA, INTA on behalf of 'Proyecto Argentino Interinstitucional de genomica de SARS-CoV-2' (PAIS Consortium)	KÃ¶nig et al
ncov/Argentina/PAIS-C0008/2020	EPI_ISL_792409	2020-05-03	LABORATORIO DE CAMPAÃ‘A COVID 19 INTA	Instituto de BiotecnologÃ­a, IABIMO (CONICET), Instituto de VirologÃ­a, IVIT(CONICET), Instituto de PatobiologÃ­a, IPVET(CONICET), CICVyA, INTA on behalf of 'Proyecto Argentino Interinstitucional de genomica de SARS-CoV-2' (PAIS Consortium)	KÃ¶nig et al
ncov/Argentina/PAIS-C0009/2020	EPI_ISL_792410	2020-05-14	LABORATORIO DE CAMPAÃ‘A COVID 19 INTA	Instituto de BiotecnologÃ­a, IABIMO (CONICET), Instituto de VirologÃ­a, IVIT(CONICET), Instituto de PatobiologÃ­a, IPVET(CONICET), CICVyA, INTA on behalf of 'Proyecto Argentino Interinstitucional de genomica de SARS-CoV-2' (PAIS Consortium)	KÃ¶nig et al
ncov/Argentina/PAIS-C0010/2020	EPI_ISL_792411	2020-05-15	LABORATORIO DE CAMPAÃ‘A COVID 19 INTA	Instituto de BiotecnologÃ­a, IABIMO (CONICET), Instituto de VirologÃ­a, IVIT(CONICET), Instituto de PatobiologÃ­a, IPVET(CONICET), CICVyA, INTA on behalf of 'Proyecto Argentino Interinstitucional de genomica de SARS-CoV-2' (PAIS Consortium)	KÃ¶nig et al
ncov/Argentina/PAIS-C0011/2020	EPI_ISL_792412	2020-05-22	LABORATORIO DE CAMPAÃ‘A COVID 19 INTA	Instituto de BiotecnologÃ­a, IABIMO (CONICET), Instituto de VirologÃ­a, IVIT(CONICET), Instituto de PatobiologÃ­a, IPVET(CONICET), CICVyA, INTA on behalf of 'Proyecto Argentino Interinstitucional de genomica de SARS-CoV-2' (PAIS Consortium)	KÃ¶nig et al
ncov/Argentina/PAIS-C0012/2020	EPI_ISL_792413	2020-05-26	LABORATORIO DE CAMPAÃ‘A COVID 19 INTA	Instituto de BiotecnologÃ­a, IABIMO (CONICET), Instituto de VirologÃ­a, IVIT(CONICET), Instituto de PatobiologÃ­a, IPVET(CONICET), CICVyA, INTA on behalf of 'Proyecto Argentino Interinstitucional de genomica de SARS-CoV-2' (PAIS Consortium)	KÃ¶nig et al
ncov/Argentina/PAIS-C0013/2020	EPI_ISL_792414	2020-05-27	LABORATORIO DE CAMPAÃ‘A COVID 19 INTA	Instituto de BiotecnologÃ­a, IABIMO (CONICET), Instituto de VirologÃ­a, IVIT(CONICET), Instituto de PatobiologÃ­a, IPVET(CONICET), CICVyA, INTA on behalf of 'Proyecto Argentino Interinstitucional de genomica de SARS-CoV-2' (PAIS Consortium)	KÃ¶nig et al
ncov/Argentina/PAIS-C0014/2020	EPI_ISL_792415	2020-05-27	LABORATORIO DE CAMPAÃ‘A COVID 19 INTA	Instituto de BiotecnologÃ­a, IABIMO (CONICET), Instituto de VirologÃ­a, IVIT(CONICET), Instituto de PatobiologÃ­a, IPVET(CONICET), CICVyA, INTA on behalf of 'Proyecto Argentino Interinstitucional de genomica de SARS-CoV-2' (PAIS Consortium)	KÃ¶nig et al
ncov/Argentina/PAIS-C0015/2020	EPI_ISL_792416	2020-05-29	LABORATORIO DE CAMPAÃ‘A COVID 19 INTA	Instituto de BiotecnologÃ­a, IABIMO (CONICET), Instituto de VirologÃ­a, IVIT(CONICET), Instituto de PatobiologÃ­a, IPVET(CONICET), CICVyA, INTA on behalf of 'Proyecto Argentino Interinstitucional de genomica de SARS-CoV-2' (PAIS Consortium)	KÃ¶nig et al
ncov/Argentina/PAIS-C0016/2020	EPI_ISL_792417	2020-05-29	LABORATORIO DE CAMPAÃ‘A COVID 19 INTA	Instituto de BiotecnologÃ­a, IABIMO (CONICET), Instituto de VirologÃ­a, IVIT(CONICET), Instituto de PatobiologÃ­a, IPVET(CONICET), CICVyA, INTA on behalf of 'Proyecto Argentino Interinstitucional de genomica de SARS-CoV-2' (PAIS Consortium)	KÃ¶nig et al
ncov/Argentina/PAIS-C0017/2020	EPI_ISL_792418	2020-05-31	LABORATORIO DE CAMPAÃ‘A COVID 19 INTA	Instituto de BiotecnologÃ­a, IABIMO (CONICET), Instituto de VirologÃ­a, IVIT(CONICET), Instituto de PatobiologÃ­a, IPVET(CONICET), CICVyA, INTA on behalf of 'Proyecto Argentino Interinstitucional de genomica de SARS-CoV-2' (PAIS Consortium)	KÃ¶nig et al
ncov/Argentina/PAIS-C0018/2020	EPI_ISL_792419	2020-05-31	LABORATORIO DE CAMPAÃ‘A COVID 19 INTA	Instituto de BiotecnologÃ­a, IABIMO (CONICET), Instituto de VirologÃ­a, IVIT(CONICET), Instituto de PatobiologÃ­a, IPVET(CONICET), CICVyA, INTA on behalf of 'Proyecto Argentino Interinstitucional de genomica de SARS-CoV-2' (PAIS Consortium)	KÃ¶nig et al
ncov/Argentina/PAIS-C0019/2020	EPI_ISL_792420	2020-06-01	LABORATORIO DE CAMPAÃ‘A COVID 19 INTA	Instituto de BiotecnologÃ­a, IABIMO (CONICET), Instituto de VirologÃ­a, IVIT(CONICET), Instituto de PatobiologÃ­a, IPVET(CONICET), CICVyA, INTA on behalf of 'Proyecto Argentino Interinstitucional de genomica de SARS-CoV-2' (PAIS Consortium)	KÃ¶nig et al
ncov/Argentina/PAIS-C0020/2020	EPI_ISL_792421	2020-06-01	LABORATORIO DE CAMPAÃ‘A COVID 19 INTA	Instituto de BiotecnologÃ­a, IABIMO (CONICET), Instituto de VirologÃ­a, IVIT(CONICET), Instituto de PatobiologÃ­a, IPVET(CONICET), CICVyA, INTA on behalf of 'Proyecto Argentino Interinstitucional de genomica de SARS-CoV-2' (PAIS Consortium)	KÃ¶nig et al
ncov/Argentina/PAIS-C0021/2020	EPI_ISL_792422	2020-06-01	LABORATORIO DE CAMPAÃ‘A COVID 19 INTA	Instituto de BiotecnologÃ­a, IABIMO (CONICET), Instituto de VirologÃ­a, IVIT(CONICET), Instituto de PatobiologÃ­a, IPVET(CONICET), CICVyA, INTA on behalf of 'Proyecto Argentino Interinstitucional de genomica de SARS-CoV-2' (PAIS Consortium)	KÃ¶nig et al
ncov/Argentina/PAIS-C0022/2020	EPI_ISL_792423	2020-06-03	LABORATORIO DE CAMPAÃ‘A COVID 19 INTA	Instituto de BiotecnologÃ­a, IABIMO (CONICET), Instituto de VirologÃ­a, IVIT(CONICET), Instituto de PatobiologÃ­a, IPVET(CONICET), CICVyA, INTA on behalf of 'Proyecto Argentino Interinstitucional de genomica de SARS-CoV-2' (PAIS Consortium)	KÃ¶nig et al
ncov/Argentina/PAIS-C0023/2020	EPI_ISL_792424	2020-04-01	Laboratorio de InmunologÃ­a del Hospital Perrando e Instituto de Medicina Regional de la UNNE	Instituto de BiotecnologÃ­a, IABIMO (CONICET), Instituto de VirologÃ­a, IVIT(CONICET), Instituto de PatobiologÃ­a, IPVET(CONICET), CICVyA, INTA on behalf of 'Proyecto Argentino Interinstitucional de genomica de SARS-CoV-2' (PAIS Consortium)	KÃ¶nig et al
ncov/Argentina/PAIS-C0024/2020	EPI_ISL_792425	2020-05-01	Laboratorio de InmunologÃ­a del Hospital Perrando e Instituto de Medicina Regional de la UNNE	Instituto de BiotecnologÃ­a, IABIMO (CONICET), Instituto de VirologÃ­a, IVIT(CONICET), Instituto de PatobiologÃ­a, IPVET(CONICET), CICVyA, INTA on behalf of 'Proyecto Argentino Interinstitucional de genomica de SARS-CoV-2' (PAIS Consortium)	KÃ¶nig et al
ncov/Argentina/PAIS-C0025/2020	EPI_ISL_792426	2020-05-05	Laboratorio de InmunologÃ­a del Hospital Perrando e Instituto de Medicina Regional de la UNNE	Instituto de BiotecnologÃ­a, IABIMO (CONICET), Instituto de VirologÃ­a, IVIT(CONICET), Instituto de PatobiologÃ­a, IPVET(CONICET), CICVyA, INTA on behalf of 'Proyecto Argentino Interinstitucional de genomica de SARS-CoV-2' (PAIS Consortium)	KÃ¶nig et al
ncov/Argentina/PAIS-C0026/2020	EPI_ISL_792427	2020-05-07	Laboratorio de InmunologÃ­a del Hospital Perrando e Instituto de Medicina Regional de la UNNE	Instituto de BiotecnologÃ­a, IABIMO (CONICET), Instituto de VirologÃ­a, IVIT(CONICET), Instituto de PatobiologÃ­a, IPVET(CONICET), CICVyA, INTA on behalf of 'Proyecto Argentino Interinstitucional de genomica de SARS-CoV-2' (PAIS Consortium)	KÃ¶nig et al
ncov/Argentina/PAIS-C0027/2020	EPI_ISL_792428	2020-05-09	Laboratorio de InmunologÃ­a del Hospital Perrando e Instituto de Medicina Regional de la UNNE	Instituto de BiotecnologÃ­a, IABIMO (CONICET), Instituto de VirologÃ­a, IVIT(CONICET), Instituto de PatobiologÃ­a, IPVET(CONICET), CICVyA, INTA on behalf of 'Proyecto Argentino Interinstitucional de genomica de SARS-CoV-2' (PAIS Consortium)	KÃ¶nig et al
ncov/Argentina/PAIS-C0028/2020	EPI_ISL_792429	2020-05-14	Laboratorio de InmunologÃ­a del Hospital Perrando e Instituto de Medicina Regional de la UNNE	Instituto de BiotecnologÃ­a, IABIMO (CONICET), Instituto de VirologÃ­a, IVIT(CONICET), Instituto de PatobiologÃ­a, IPVET(CONICET), CICVyA, INTA on behalf of 'Proyecto Argentino Interinstitucional de genomica de SARS-CoV-2' (PAIS Consortium)	KÃ¶nig et al
ncov/Argentina/PAIS-C0029/2020	EPI_ISL_792430	2020-05-16	Laboratorio de InmunologÃ­a del Hospital Perrando e Instituto de Medicina Regional de la UNNE	Instituto de BiotecnologÃ­a, IABIMO (CONICET), Instituto de VirologÃ­a, IVIT(CONICET), Instituto de PatobiologÃ­a, IPVET(CONICET), CICVyA, INTA on behalf of 'Proyecto Argentino Interinstitucional de genomica de SARS-CoV-2' (PAIS Consortium)	KÃ¶nig et al
ncov/Argentina/PAIS-C0030/2020	EPI_ISL_792431	2020-05-18	Laboratorio de InmunologÃ­a del Hospital Perrando e Instituto de Medicina Regional de la UNNE	Instituto de BiotecnologÃ­a, IABIMO (CONICET), Instituto de VirologÃ­a, IVIT(CONICET), Instituto de PatobiologÃ­a, IPVET(CONICET), CICVyA, INTA on behalf of 'Proyecto Argentino Interinstitucional de genomica de SARS-CoV-2' (PAIS Consortium)	KÃ¶nig et al
ncov/Argentina/PAIS-C0031/2020	EPI_ISL_792432	2020-05-18	Laboratorio de InmunologÃ­a del Hospital Perrando e Instituto de Medicina Regional de la UNNE	Instituto de BiotecnologÃ­a, IABIMO (CONICET), Instituto de VirologÃ­a, IVIT(CONICET), Instituto de PatobiologÃ­a, IPVET(CONICET), CICVyA, INTA on behalf of 'Proyecto Argentino Interinstitucional de genomica de SARS-CoV-2' (PAIS Consortium)	KÃ¶nig et al
ncov/Argentina/PAIS-C0032/2020	EPI_ISL_792433	2020-05-19	Laboratorio de InmunologÃ­a del Hospital Perrando e Instituto de Medicina Regional de la UNNE	Instituto de BiotecnologÃ­a, IABIMO (CONICET), Instituto de VirologÃ­a, IVIT(CONICET), Instituto de PatobiologÃ­a, IPVET(CONICET), CICVyA, INTA on behalf of 'Proyecto Argentino Interinstitucional de genomica de SARS-CoV-2' (PAIS Consortium)	KÃ¶nig et al
ncov/Argentina/PAIS-C0033/2020	EPI_ISL_792434	2020-05-20	Laboratorio de InmunologÃ­a del Hospital Perrando e Instituto de Medicina Regional de la UNNE	Instituto de BiotecnologÃ­a, IABIMO (CONICET), Instituto de VirologÃ­a, IVIT(CONICET), Instituto de PatobiologÃ­a, IPVET(CONICET), CICVyA, INTA on behalf of 'Proyecto Argentino Interinstitucional de genomica de SARS-CoV-2' (PAIS Consortium)	KÃ¶nig et al
ncov/Argentina/PAIS-C0034/2020	EPI_ISL_792435	2020-05-21	Laboratorio de InmunologÃ­a del Hospital Perrando e Instituto de Medicina Regional de la UNNE	Instituto de BiotecnologÃ­a, IABIMO (CONICET), Instituto de VirologÃ­a, IVIT(CONICET), Instituto de PatobiologÃ­a, IPVET(CONICET), CICVyA, INTA on behalf of 'Proyecto Argentino Interinstitucional de genomica de SARS-CoV-2' (PAIS Consortium)	KÃ¶nig et al
ncov/Argentina/PAIS-C0035/2020	EPI_ISL_792436	2020-05-22	Laboratorio de InmunologÃ­a del Hospital Perrando e Instituto de Medicina Regional de la UNNE	Instituto de BiotecnologÃ­a, IABIMO (CONICET), Instituto de VirologÃ­a, IVIT(CONICET), Instituto de PatobiologÃ­a, IPVET(CONICET), CICVyA, INTA on behalf of 'Proyecto Argentino Interinstitucional de genomica de SARS-CoV-2' (PAIS Consortium)	KÃ¶nig et al
ncov/Argentina/PAIS-C0036/2020	EPI_ISL_792437	2020-05-22	Laboratorio de InmunologÃ­a del Hospital Perrando e Instituto de Medicina Regional de la UNNE	Instituto de BiotecnologÃ­a, IABIMO (CONICET), Instituto de VirologÃ­a, IVIT(CONICET), Instituto de PatobiologÃ­a, IPVET(CONICET), CICVyA, INTA on behalf of 'Proyecto Argentino Interinstitucional de genomica de SARS-CoV-2' (PAIS Consortium)	KÃ¶nig et al
ncov/Argentina/PAIS-C0037/2020	EPI_ISL_792438	2020-05-23	Laboratorio de InmunologÃ­a del Hospital Perrando e Instituto de Medicina Regional de la UNNE	Instituto de BiotecnologÃ­a, IABIMO (CONICET), Instituto de VirologÃ­a, IVIT(CONICET), Instituto de PatobiologÃ­a, IPVET(CONICET), CICVyA, INTA on behalf of 'Proyecto Argentino Interinstitucional de genomica de SARS-CoV-2' (PAIS Consortium)	KÃ¶nig et al
ncov/Argentina/PAIS-C0038/2020	EPI_ISL_792439	2020-05-25	Laboratorio de InmunologÃ­a del Hospital Perrando e Instituto de Medicina Regional de la UNNE	Instituto de BiotecnologÃ­a, IABIMO (CONICET), Instituto de VirologÃ­a, IVIT(CONICET), Instituto de PatobiologÃ­a, IPVET(CONICET), CICVyA, INTA on behalf of 'Proyecto Argentino Interinstitucional de genomica de SARS-CoV-2' (PAIS Consortium)	KÃ¶nig et al
ncov/Argentina/PAIS-C0039/2020	EPI_ISL_792440	2020-05-27	Laboratorio de InmunologÃ­a del Hospital Perrando e Instituto de Medicina Regional de la UNNE	Instituto de BiotecnologÃ­a, IABIMO (CONICET), Instituto de VirologÃ­a, IVIT(CONICET), Instituto de PatobiologÃ­a, IPVET(CONICET), CICVyA, INTA on behalf of 'Proyecto Argentino Interinstitucional de genomica de SARS-CoV-2' (PAIS Consortium)	KÃ¶nig et al
ncov/Argentina/PAIS-C0040/2020	EPI_ISL_792441	2020-06-13	Laboratorio de InmunologÃ­a del Hospital Perrando e Instituto de Medicina Regional de la UNNE	Instituto de BiotecnologÃ­a, IABIMO (CONICET), Instituto de VirologÃ­a, IVIT(CONICET), Instituto de PatobiologÃ­a, IPVET(CONICET), CICVyA, INTA on behalf of 'Proyecto Argentino Interinstitucional de genomica de SARS-CoV-2' (PAIS Consortium)	KÃ¶nig et al
ncov/Argentina/PAIS-C0041/2020	EPI_ISL_792442	2020-06-22	Laboratorio de InmunologÃ­a del Hospital Perrando e Instituto de Medicina Regional de la UNNE	Instituto de BiotecnologÃ­a, IABIMO (CONICET), Instituto de VirologÃ­a, IVIT(CONICET), Instituto de PatobiologÃ­a, IPVET(CONICET), CICVyA, INTA on behalf of 'Proyecto Argentino Interinstitucional de genomica de SARS-CoV-2' (PAIS Consortium)	KÃ¶nig et al
ncov/Argentina/PAIS-D0001/2020	EPI_ISL_792443	2020-04-07	Laboratorio del Hospital Regional Ushuaia Gdor. Ernesto Campos	Hospital Regional Ushuaia - Centro Austral De Investigaciones CientÃ­ficas - Universidad Nacional De Tierra Del Fuego on behalf of 'Proyecto Argentino Interinstitucional de genomica de SARS-CoV-2' (PAIS Consortium)	Ceballos et al
ncov/Argentina/PAIS-D0002/2020	EPI_ISL_792444	2020-04-27	Laboratorio del Hospital Regional Ushuaia Gdor. Ernesto Campos	Hospital Regional Ushuaia - Centro Austral De Investigaciones CientÃ­ficas - Universidad Nacional De Tierra Del Fuego on behalf of 'Proyecto Argentino Interinstitucional de genomica de SARS-CoV-2' (PAIS Consortium)	Ceballos et al
ncov/Argentina/PAIS-D0003/2020	EPI_ISL_792445	2020-03-21	Laboratorio del Hospital Regional Ushuaia Gdor. Ernesto Campos	Hospital Regional Ushuaia - Centro Austral De Investigaciones CientÃ­ficas - Universidad Nacional De Tierra Del Fuego on behalf of 'Proyecto Argentino Interinstitucional de genomica de SARS-CoV-2' (PAIS Consortium)	Ceballos et al
ncov/Argentina/PAIS-D0004/2020	EPI_ISL_792446	2020-04-30	Laboratorio del Hospital Regional Ushuaia Gdor. Ernesto Campos	Hospital Regional Ushuaia - Centro Austral De Investigaciones CientÃ­ficas - Universidad Nacional De Tierra Del Fuego on behalf of 'Proyecto Argentino Interinstitucional de genomica de SARS-CoV-2' (PAIS Consortium)	Ceballos et al
ncov/Argentina/PAIS-D0005/2020	EPI_ISL_792447	2020-03-24	Laboratorio del Hospital Regional Ushuaia Gdor. Ernesto Campos	Hospital Regional Ushuaia - Centro Austral De Investigaciones CientÃ­ficas - Universidad Nacional De Tierra Del Fuego on behalf of 'Proyecto Argentino Interinstitucional de genomica de SARS-CoV-2' (PAIS Consortium)	Ceballos et al
ncov/Argentina/PAIS-D0006/2020	EPI_ISL_792448	2020-04-23	Laboratorio del Hospital Regional Ushuaia Gdor. Ernesto Campos	Hospital Regional Ushuaia - Centro Austral De Investigaciones CientÃ­ficas - Universidad Nacional De Tierra Del Fuego on behalf of 'Proyecto Argentino Interinstitucional de genomica de SARS-CoV-2' (PAIS Consortium)	Ceballos et al
ncov/Argentina/PAIS-D0008/2020	EPI_ISL_792450	2020-05-02	Laboratorio del Hospital Regional Ushuaia Gdor. Ernesto Campos	Hospital Regional Ushuaia - Centro Austral De Investigaciones CientÃ­ficas - Universidad Nacional De Tierra Del Fuego on behalf of 'Proyecto Argentino Interinstitucional de genomica de SARS-CoV-2' (PAIS Consortium)	Ceballos et al
ncov/Argentina/PAIS-D0009/2020	EPI_ISL_792451	2020-03-24	Laboratorio del Hospital Regional Ushuaia Gdor. Ernesto Campos	Hospital Regional Ushuaia - Centro Austral De Investigaciones CientÃ­ficas - Universidad Nacional De Tierra Del Fuego on behalf of 'Proyecto Argentino Interinstitucional de genomica de SARS-CoV-2' (PAIS Consortium)	Ceballos et al
ncov/Argentina/PAIS-D0010/2020	EPI_ISL_792452	2020-03-10	Laboratorio del Hospital Regional Ushuaia Gdor. Ernesto Campos	Hospital Regional Ushuaia - Centro Austral De Investigaciones CientÃ­ficas - Universidad Nacional De Tierra Del Fuego on behalf of 'Proyecto Argentino Interinstitucional de genomica de SARS-CoV-2' (PAIS Consortium)	Ceballos et al
ncov/Argentina/PAIS-D0011/2020	EPI_ISL_792453	2020-03-29	Laboratorio del Hospital Regional Ushuaia Gdor. Ernesto Campos	Hospital Regional Ushuaia - Centro Austral De Investigaciones CientÃ­ficas - Universidad Nacional De Tierra Del Fuego on behalf of 'Proyecto Argentino Interinstitucional de genomica de SARS-CoV-2' (PAIS Consortium)	Ceballos et al
ncov/Argentina/PAIS-D0012/2020	EPI_ISL_792454	2020-03-29	Laboratorio del Hospital Regional Ushuaia Gdor. Ernesto Campos	Hospital Regional Ushuaia - Centro Austral De Investigaciones CientÃ­ficas - Universidad Nacional De Tierra Del Fuego on behalf of 'Proyecto Argentino Interinstitucional de genomica de SARS-CoV-2' (PAIS Consortium)	Ceballos et al
ncov/Argentina/PAIS-D0013/2020	EPI_ISL_792455	2020-04-01	Laboratorio del Hospital Regional Ushuaia Gdor. Ernesto Campos	Hospital Regional Ushuaia - Centro Austral De Investigaciones CientÃ­ficas - Universidad Nacional De Tierra Del Fuego on behalf of 'Proyecto Argentino Interinstitucional de genomica de SARS-CoV-2' (PAIS Consortium)	Ceballos et al
ncov/Argentina/PAIS-D0014/2020	EPI_ISL_792456	2020-04-09	Laboratorio del Hospital Regional Ushuaia Gdor. Ernesto Campos	Hospital Regional Ushuaia - Centro Austral De Investigaciones CientÃ­ficas - Universidad Nacional De Tierra Del Fuego on behalf of 'Proyecto Argentino Interinstitucional de genomica de SARS-CoV-2' (PAIS Consortium)	Ceballos et al
ncov/Argentina/PAIS-D0015/2020	EPI_ISL_792457	2020-04-30	Laboratorio del Hospital Regional Ushuaia Gdor. Ernesto Campos	Hospital Regional Ushuaia - Centro Austral De Investigaciones CientÃ­ficas - Universidad Nacional De Tierra Del Fuego on behalf of 'Proyecto Argentino Interinstitucional de genomica de SARS-CoV-2' (PAIS Consortium)	Ceballos et al
ncov/Argentina/PAIS-D0016/2020	EPI_ISL_792458	2020-03-16	Laboratorio del Hospital Regional Ushuaia Gdor. Ernesto Campos	Hospital Regional Ushuaia - Centro Austral De Investigaciones CientÃ­ficas - Universidad Nacional De Tierra Del Fuego on behalf of 'Proyecto Argentino Interinstitucional de genomica de SARS-CoV-2' (PAIS Consortium)	Ceballos et al
ncov/Argentina/PAIS-D0017/2020	EPI_ISL_792459	2020-03-23	Laboratorio del Hospital Regional Ushuaia Gdor. Ernesto Campos	Hospital Regional Ushuaia - Centro Austral De Investigaciones CientÃ­ficas - Universidad Nacional De Tierra Del Fuego on behalf of 'Proyecto Argentino Interinstitucional de genomica de SARS-CoV-2' (PAIS Consortium)	Ceballos et al
ncov/Argentina/PAIS-D0018/2020	EPI_ISL_792460	2020-03-30	Laboratorio del Hospital Regional Ushuaia Gdor. Ernesto Campos	Hospital Regional Ushuaia - Centro Austral De Investigaciones CientÃ­ficas - Universidad Nacional De Tierra Del Fuego on behalf of 'Proyecto Argentino Interinstitucional de genomica de SARS-CoV-2' (PAIS Consortium)	Ceballos et al
ncov/Argentina/PAIS-D0019/2020	EPI_ISL_792461	2020-04-15	Laboratorio del Hospital Regional Ushuaia Gdor. Ernesto Campos	Hospital Regional Ushuaia - Centro Austral De Investigaciones CientÃ­ficas - Universidad Nacional De Tierra Del Fuego on behalf of 'Proyecto Argentino Interinstitucional de genomica de SARS-CoV-2' (PAIS Consortium)	Ceballos et al
ncov/Argentina/PAIS-D0020/2020	EPI_ISL_792462	2020-03-28	Laboratorio del Hospital Regional Ushuaia Gdor. Ernesto Campos	Hospital Regional Ushuaia - Centro Austral De Investigaciones CientÃ­ficas - Universidad Nacional De Tierra Del Fuego on behalf of 'Proyecto Argentino Interinstitucional de genomica de SARS-CoV-2' (PAIS Consortium)	Ceballos et al
ncov/Argentina/PAIS-D0021/2020	EPI_ISL_792463	2020-03-23	Laboratorio del Hospital Regional Ushuaia Gdor. Ernesto Campos	Hospital Regional Ushuaia - Centro Austral De Investigaciones CientÃ­ficas - Universidad Nacional De Tierra Del Fuego on behalf of 'Proyecto Argentino Interinstitucional de genomica de SARS-CoV-2' (PAIS Consortium)	Ceballos et al
ncov/Argentina/PAIS-D0022/2020	EPI_ISL_792464	2020-03-30	Laboratorio del Hospital Regional Ushuaia Gdor. Ernesto Campos	Hospital Regional Ushuaia - Centro Austral De Investigaciones CientÃ­ficas - Universidad Nacional De Tierra Del Fuego on behalf of 'Proyecto Argentino Interinstitucional de genomica de SARS-CoV-2' (PAIS Consortium)	Ceballos et al
ncov/Argentina/PAIS-D0023/2020	EPI_ISL_792465	2020-04-17	Laboratorio del Hospital Regional Ushuaia Gdor. Ernesto Campos	Hospital Regional Ushuaia - Centro Austral De Investigaciones CientÃ­ficas - Universidad Nacional De Tierra Del Fuego on behalf of 'Proyecto Argentino Interinstitucional de genomica de SARS-CoV-2' (PAIS Consortium)	Ceballos et al
ncov/Argentina/PAIS-D0024/2020	EPI_ISL_792466	2020-04-26	Laboratorio del Hospital Regional Ushuaia Gdor. Ernesto Campos	Hospital Regional Ushuaia - Centro Austral De Investigaciones CientÃ­ficas - Universidad Nacional De Tierra Del Fuego on behalf of 'Proyecto Argentino Interinstitucional de genomica de SARS-CoV-2' (PAIS Consortium)	Ceballos et al
ncov/Argentina/PAIS-D0025/2020	EPI_ISL_792467	2020-03-26	Laboratorio del Hospital Regional Ushuaia Gdor. Ernesto Campos	Hospital Regional Ushuaia - Centro Austral De Investigaciones CientÃ­ficas - Universidad Nacional De Tierra Del Fuego on behalf of 'Proyecto Argentino Interinstitucional de genomica de SARS-CoV-2' (PAIS Consortium)	Ceballos et al
ncov/Argentina/PAIS-D0026/2020	EPI_ISL_792468	2020-04-01	Laboratorio del Hospital Regional Ushuaia Gdor. Ernesto Campos	Hospital Regional Ushuaia - Centro Austral De Investigaciones CientÃ­ficas - Universidad Nacional De Tierra Del Fuego on behalf of 'Proyecto Argentino Interinstitucional de genomica de SARS-CoV-2' (PAIS Consortium)	Ceballos et al
ncov/Argentina/PAIS-D0027/2020	EPI_ISL_792469	2020-04-01	Laboratorio del Hospital Regional Ushuaia Gdor. Ernesto Campos	Hospital Regional Ushuaia - Centro Austral De Investigaciones CientÃ­ficas - Universidad Nacional De Tierra Del Fuego on behalf of 'Proyecto Argentino Interinstitucional de genomica de SARS-CoV-2' (PAIS Consortium)	Ceballos et al
ncov/Argentina/PAIS-D0028/2020	EPI_ISL_792470	2020-05-26	Laboratorio del Hospital Regional Ushuaia Gdor. Ernesto Campos	Hospital Regional Ushuaia - Centro Austral De Investigaciones CientÃ­ficas - Universidad Nacional De Tierra Del Fuego on behalf of 'Proyecto Argentino Interinstitucional de genomica de SARS-CoV-2' (PAIS Consortium)	Ceballos et al
ncov/Argentina/PAIS-D0029/2020	EPI_ISL_792471	2020-03-30	Laboratorio del Hospital Regional Ushuaia Gdor. Ernesto Campos	Hospital Regional Ushuaia - Centro Austral De Investigaciones CientÃ­ficas - Universidad Nacional De Tierra Del Fuego on behalf of 'Proyecto Argentino Interinstitucional de genomica de SARS-CoV-2' (PAIS Consortium)	Ceballos et al
ncov/Argentina/PAIS-D0030/2020	EPI_ISL_792472	2020-04-16	Laboratorio del Hospital Regional Ushuaia Gdor. Ernesto Campos	Hospital Regional Ushuaia - Centro Austral De Investigaciones CientÃ­ficas - Universidad Nacional De Tierra Del Fuego on behalf of 'Proyecto Argentino Interinstitucional de genomica de SARS-CoV-2' (PAIS Consortium)	Ceballos et al
ncov/Argentina/PAIS-D0031/2020	EPI_ISL_792473	2020-04-01	Laboratorio del Hospital Regional Ushuaia Gdor. Ernesto Campos	Hospital Regional Ushuaia - Centro Austral De Investigaciones CientÃ­ficas - Universidad Nacional De Tierra Del Fuego on behalf of 'Proyecto Argentino Interinstitucional de genomica de SARS-CoV-2' (PAIS Consortium)	Ceballos et al
ncov/Argentina/PAIS-D0032/2020	EPI_ISL_792474	2020-03-19	Laboratorio Central Mg. Luis Alfredo Pianciola	Hospital Regional Ushuaia - Centro Austral De Investigaciones CientÃ­ficas - Universidad Nacional De Tierra Del Fuego on behalf of 'Proyecto Argentino Interinstitucional de genomica de SARS-CoV-2' (PAIS Consortium)	Ceballos et al
ncov/Argentina/PAIS-D0033/2020	EPI_ISL_792475	2020-03-21	Laboratorio Central Mg. Luis Alfredo Pianciola	Hospital Regional Ushuaia - Centro Austral De Investigaciones CientÃ­ficas - Universidad Nacional De Tierra Del Fuego on behalf of 'Proyecto Argentino Interinstitucional de genomica de SARS-CoV-2' (PAIS Consortium)	Ceballos et al
ncov/Argentina/PAIS-D0034/2020	EPI_ISL_792476	2020-03-23	Laboratorio Central Mg. Luis Alfredo Pianciola	Hospital Regional Ushuaia - Centro Austral De Investigaciones CientÃ­ficas - Universidad Nacional De Tierra Del Fuego on behalf of 'Proyecto Argentino Interinstitucional de genomica de SARS-CoV-2' (PAIS Consortium)	Ceballos et al
ncov/Argentina/PAIS-D0035/2020	EPI_ISL_792477	2020-03-25	Laboratorio Central Mg. Luis Alfredo Pianciola	Hospital Regional Ushuaia - Centro Austral De Investigaciones CientÃ­ficas - Universidad Nacional De Tierra Del Fuego on behalf of 'Proyecto Argentino Interinstitucional de genomica de SARS-CoV-2' (PAIS Consortium)	Ceballos et al
ncov/Argentina/PAIS-D0036/2020	EPI_ISL_792478	2020-03-23	Laboratorio Central Mg. Luis Alfredo Pianciola	Hospital Regional Ushuaia - Centro Austral De Investigaciones CientÃ­ficas - Universidad Nacional De Tierra Del Fuego on behalf of 'Proyecto Argentino Interinstitucional de genomica de SARS-CoV-2' (PAIS Consortium)	Ceballos et al
ncov/Argentina/PAIS-D0037/2020	EPI_ISL_792479	2020-03-26	Laboratorio Central Mg. Luis Alfredo Pianciola	Hospital Regional Ushuaia - Centro Austral De Investigaciones CientÃ­ficas - Universidad Nacional De Tierra Del Fuego on behalf of 'Proyecto Argentino Interinstitucional de genomica de SARS-CoV-2' (PAIS Consortium)	Ceballos et al
ncov/Argentina/PAIS-D0038/2020	EPI_ISL_792480	2020-03-25	Laboratorio Central Mg. Luis Alfredo Pianciola	Hospital Regional Ushuaia - Centro Austral De Investigaciones CientÃ­ficas - Universidad Nacional De Tierra Del Fuego on behalf of 'Proyecto Argentino Interinstitucional de genomica de SARS-CoV-2' (PAIS Consortium)	Ceballos et al
ncov/Argentina/PAIS-D0039/2020	EPI_ISL_792481	2020-03-28	Laboratorio Central Mg. Luis Alfredo Pianciola	Hospital Regional Ushuaia - Centro Austral De Investigaciones CientÃ­ficas - Universidad Nacional De Tierra Del Fuego on behalf of 'Proyecto Argentino Interinstitucional de genomica de SARS-CoV-2' (PAIS Consortium)	Ceballos et al
ncov/Argentina/PAIS-D0040/2020	EPI_ISL_792482	2020-03-27	Laboratorio Central Mg. Luis Alfredo Pianciola	Hospital Regional Ushuaia - Centro Austral De Investigaciones CientÃ­ficas - Universidad Nacional De Tierra Del Fuego on behalf of 'Proyecto Argentino Interinstitucional de genomica de SARS-CoV-2' (PAIS Consortium)	Ceballos et al
ncov/Argentina/PAIS-D0041/2020	EPI_ISL_792483	2020-04-03	Laboratorio Central Mg. Luis Alfredo Pianciola	Hospital Regional Ushuaia - Centro Austral De Investigaciones CientÃ­ficas - Universidad Nacional De Tierra Del Fuego on behalf of 'Proyecto Argentino Interinstitucional de genomica de SARS-CoV-2' (PAIS Consortium)	Ceballos et al
ncov/Argentina/PAIS-D0042/2020	EPI_ISL_792484	2020-03-30	Laboratorio Central Mg. Luis Alfredo Pianciola	Hospital Regional Ushuaia - Centro Austral De Investigaciones CientÃ­ficas - Universidad Nacional De Tierra Del Fuego on behalf of 'Proyecto Argentino Interinstitucional de genomica de SARS-CoV-2' (PAIS Consortium)	Ceballos et al
ncov/Argentina/PAIS-D0043/2020	EPI_ISL_792485	2020-04-01	Laboratorio Central Mg. Luis Alfredo Pianciola	Hospital Regional Ushuaia - Centro Austral De Investigaciones CientÃ­ficas - Universidad Nacional De Tierra Del Fuego on behalf of 'Proyecto Argentino Interinstitucional de genomica de SARS-CoV-2' (PAIS Consortium)	Ceballos et al
ncov/Argentina/PAIS-D0044/2020	EPI_ISL_792486	2020-04-01	Laboratorio Central Mg. Luis Alfredo Pianciola	Hospital Regional Ushuaia - Centro Austral De Investigaciones CientÃ­ficas - Universidad Nacional De Tierra Del Fuego on behalf of 'Proyecto Argentino Interinstitucional de genomica de SARS-CoV-2' (PAIS Consortium)	Ceballos et al
ncov/Argentina/PAIS-D0045/2020	EPI_ISL_792487	2020-04-05	Laboratorio Central Mg. Luis Alfredo Pianciola	Hospital Regional Ushuaia - Centro Austral De Investigaciones CientÃ­ficas - Universidad Nacional De Tierra Del Fuego on behalf of 'Proyecto Argentino Interinstitucional de genomica de SARS-CoV-2' (PAIS Consortium)	Ceballos et al
ncov/Argentina/PAIS-D0046/2020	EPI_ISL_792488	2020-04-03	Laboratorio Central Mg. Luis Alfredo Pianciola	Hospital Regional Ushuaia - Centro Austral De Investigaciones CientÃ­ficas - Universidad Nacional De Tierra Del Fuego on behalf of 'Proyecto Argentino Interinstitucional de genomica de SARS-CoV-2' (PAIS Consortium)	Ceballos et al
ncov/Argentina/PAIS-D0047/2020	EPI_ISL_792489	2020-04-05	Laboratorio Central Mg. Luis Alfredo Pianciola	Hospital Regional Ushuaia - Centro Austral De Investigaciones CientÃ­ficas - Universidad Nacional De Tierra Del Fuego on behalf of 'Proyecto Argentino Interinstitucional de genomica de SARS-CoV-2' (PAIS Consortium)	Ceballos et al
ncov/Argentina/PAIS-D0048/2020	EPI_ISL_792490	2020-04-03	Laboratorio Central Mg. Luis Alfredo Pianciola	Hospital Regional Ushuaia - Centro Austral De Investigaciones CientÃ­ficas - Universidad Nacional De Tierra Del Fuego on behalf of 'Proyecto Argentino Interinstitucional de genomica de SARS-CoV-2' (PAIS Consortium)	Ceballos et al
ncov/Argentina/PAIS-D0049/2020	EPI_ISL_792491	2020-04-07	Laboratorio Central Mg. Luis Alfredo Pianciola	Hospital Regional Ushuaia - Centro Austral De Investigaciones CientÃ­ficas - Universidad Nacional De Tierra Del Fuego on behalf of 'Proyecto Argentino Interinstitucional de genomica de SARS-CoV-2' (PAIS Consortium)	Ceballos et al
ncov/Argentina/PAIS-D0050/2020	EPI_ISL_792492	2020-04-06	Laboratorio Central Mg. Luis Alfredo Pianciola	Hospital Regional Ushuaia - Centro Austral De Investigaciones CientÃ­ficas - Universidad Nacional De Tierra Del Fuego on behalf of 'Proyecto Argentino Interinstitucional de genomica de SARS-CoV-2' (PAIS Consortium)	Ceballos et al
ncov/Argentina/PAIS-D0051/2020	EPI_ISL_792493	2020-04-07	Laboratorio Central Mg. Luis Alfredo Pianciola	Hospital Regional Ushuaia - Centro Austral De Investigaciones CientÃ­ficas - Universidad Nacional De Tierra Del Fuego on behalf of 'Proyecto Argentino Interinstitucional de genomica de SARS-CoV-2' (PAIS Consortium)	Ceballos et al
ncov/Argentina/PAIS-D0052/2020	EPI_ISL_792494	2020-04-10	Laboratorio Central Mg. Luis Alfredo Pianciola	Hospital Regional Ushuaia - Centro Austral De Investigaciones CientÃ­ficas - Universidad Nacional De Tierra Del Fuego on behalf of 'Proyecto Argentino Interinstitucional de genomica de SARS-CoV-2' (PAIS Consortium)	Ceballos et al
ncov/Argentina/PAIS-D0053/2020	EPI_ISL_792495	2020-04-19	Laboratorio Central Mg. Luis Alfredo Pianciola	Hospital Regional Ushuaia - Centro Austral De Investigaciones CientÃ­ficas - Universidad Nacional De Tierra Del Fuego on behalf of 'Proyecto Argentino Interinstitucional de genomica de SARS-CoV-2' (PAIS Consortium)	Ceballos et al
ncov/Argentina/PAIS-D0054/2020	EPI_ISL_792496	2020-04-20	Laboratorio Central Mg. Luis Alfredo Pianciola	Hospital Regional Ushuaia - Centro Austral De Investigaciones CientÃ­ficas - Universidad Nacional De Tierra Del Fuego on behalf of 'Proyecto Argentino Interinstitucional de genomica de SARS-CoV-2' (PAIS Consortium)	Ceballos et al
ncov/Argentina/PAIS-D0055/2020	EPI_ISL_792497	2020-04-15	Laboratorio Central Mg. Luis Alfredo Pianciola	Hospital Regional Ushuaia - Centro Austral De Investigaciones CientÃ­ficas - Universidad Nacional De Tierra Del Fuego on behalf of 'Proyecto Argentino Interinstitucional de genomica de SARS-CoV-2' (PAIS Consortium)	Ceballos et al
ncov/Argentina/PAIS-D0056/2020	EPI_ISL_792498	2020-04-28	Laboratorio Central Mg. Luis Alfredo Pianciola	Hospital Regional Ushuaia - Centro Austral De Investigaciones CientÃ­ficas - Universidad Nacional De Tierra Del Fuego on behalf of 'Proyecto Argentino Interinstitucional de genomica de SARS-CoV-2' (PAIS Consortium)	Ceballos et al
ncov/Argentina/PAIS-D0059/2020	EPI_ISL_792499	2020-04-20	Laboratorio Central Mg. Luis Alfredo Pianciola	Hospital Regional Ushuaia - Centro Austral De Investigaciones CientÃ­ficas - Universidad Nacional De Tierra Del Fuego on behalf of 'Proyecto Argentino Interinstitucional de genomica de SARS-CoV-2' (PAIS Consortium)	Ceballos et al
ncov/Argentina/PAIS-E0001/2020	EPI_ISL_792500	2020-04-06	Laboratorio de InmunologÃ­a del Hospital Perrando e Instituto de Medicina Regional de la UNNE	Grupo de GenÃ³mica y BioinformÃ¡tica del Instituto de InvestigaciÃ³n de la Cadena LÃ¡ctea CONICET-INTA on behalf of 'Proyecto Argentino Interinstitucional de genomica de SARS-CoV-2' (PAIS Consortium)	Eberhardt et al
ncov/Argentina/PAIS-E0002/2020	EPI_ISL_792501	2020-04-10	Laboratorio de InmunologÃ­a del Hospital Perrando e Instituto de Medicina Regional de la UNNE	Grupo de GenÃ³mica y BioinformÃ¡tica del Instituto de InvestigaciÃ³n de la Cadena LÃ¡ctea CONICET-INTA on behalf of 'Proyecto Argentino Interinstitucional de genomica de SARS-CoV-2' (PAIS Consortium)	Eberhardt et al
ncov/Argentina/PAIS-E0003/2020	EPI_ISL_792502	2020-04-11	Laboratorio de InmunologÃ­a del Hospital Perrando e Instituto de Medicina Regional de la UNNE	Grupo de GenÃ³mica y BioinformÃ¡tica del Instituto de InvestigaciÃ³n de la Cadena LÃ¡ctea CONICET-INTA on behalf of 'Proyecto Argentino Interinstitucional de genomica de SARS-CoV-2' (PAIS Consortium)	Eberhardt et al
ncov/Argentina/PAIS-E0004/2020	EPI_ISL_792503	2020-04-11	Laboratorio de InmunologÃ­a del Hospital Perrando e Instituto de Medicina Regional de la UNNE	Grupo de GenÃ³mica y BioinformÃ¡tica del Instituto de InvestigaciÃ³n de la Cadena LÃ¡ctea CONICET-INTA on behalf of 'Proyecto Argentino Interinstitucional de genomica de SARS-CoV-2' (PAIS Consortium)	Eberhardt et al
ncov/Argentina/PAIS-E0005/2020	EPI_ISL_792504	2020-04-16	Laboratorio de InmunologÃ­a del Hospital Perrando e Instituto de Medicina Regional de la UNNE	Grupo de GenÃ³mica y BioinformÃ¡tica del Instituto de InvestigaciÃ³n de la Cadena LÃ¡ctea CONICET-INTA on behalf of 'Proyecto Argentino Interinstitucional de genomica de SARS-CoV-2' (PAIS Consortium)	Eberhardt et al
ncov/Argentina/PAIS-E0006/2020	EPI_ISL_792505	2020-04-17	Laboratorio de InmunologÃ­a del Hospital Perrando e Instituto de Medicina Regional de la UNNE	Grupo de GenÃ³mica y BioinformÃ¡tica del Instituto de InvestigaciÃ³n de la Cadena LÃ¡ctea CONICET-INTA on behalf of 'Proyecto Argentino Interinstitucional de genomica de SARS-CoV-2' (PAIS Consortium)	Eberhardt et al
ncov/Argentina/PAIS-E0008/2020	EPI_ISL_792506	2020-04-18	Laboratorio de InmunologÃ­a del Hospital Perrando e Instituto de Medicina Regional de la UNNE	Grupo de GenÃ³mica y BioinformÃ¡tica del Instituto de InvestigaciÃ³n de la Cadena LÃ¡ctea CONICET-INTA on behalf of 'Proyecto Argentino Interinstitucional de genomica de SARS-CoV-2' (PAIS Consortium)	Eberhardt et al
ncov/Argentina/PAIS-E0009/2020	EPI_ISL_792507	2020-04-23	Laboratorio de InmunologÃ­a del Hospital Perrando e Instituto de Medicina Regional de la UNNE	Grupo de GenÃ³mica y BioinformÃ¡tica del Instituto de InvestigaciÃ³n de la Cadena LÃ¡ctea CONICET-INTA on behalf of 'Proyecto Argentino Interinstitucional de genomica de SARS-CoV-2' (PAIS Consortium)	Eberhardt et al
ncov/Argentina/PAIS-E0010/2020	EPI_ISL_792508	2020-04-23	Laboratorio de InmunologÃ­a del Hospital Perrando e Instituto de Medicina Regional de la UNNE	Grupo de GenÃ³mica y BioinformÃ¡tica del Instituto de InvestigaciÃ³n de la Cadena LÃ¡ctea CONICET-INTA on behalf of 'Proyecto Argentino Interinstitucional de genomica de SARS-CoV-2' (PAIS Consortium)	Eberhardt et al
ncov/Argentina/PAIS-E0011/2020	EPI_ISL_792509	2020-04-24	Laboratorio de InmunologÃ­a del Hospital Perrando e Instituto de Medicina Regional de la UNNE	Grupo de GenÃ³mica y BioinformÃ¡tica del Instituto de InvestigaciÃ³n de la Cadena LÃ¡ctea CONICET-INTA on behalf of 'Proyecto Argentino Interinstitucional de genomica de SARS-CoV-2' (PAIS Consortium)	Eberhardt et al
ncov/Argentina/PAIS-E0012/2020	EPI_ISL_792510	2020-04-30	Laboratorio de InmunologÃ­a del Hospital Perrando e Instituto de Medicina Regional de la UNNE	Grupo de GenÃ³mica y BioinformÃ¡tica del Instituto de InvestigaciÃ³n de la Cadena LÃ¡ctea CONICET-INTA on behalf of 'Proyecto Argentino Interinstitucional de genomica de SARS-CoV-2' (PAIS Consortium)	Eberhardt et al
ncov/Argentina/PAIS-E0014/2020	EPI_ISL_792511	2020-04-17	Laboratorio de InmunologÃ­a del Hospital Perrando e Instituto de Medicina Regional de la UNNE	Grupo de GenÃ³mica y BioinformÃ¡tica del Instituto de InvestigaciÃ³n de la Cadena LÃ¡ctea CONICET-INTA on behalf of 'Proyecto Argentino Interinstitucional de genomica de SARS-CoV-2' (PAIS Consortium)	Eberhardt et al
ncov/Argentina/PAIS-E0015/2020	EPI_ISL_792512	2020-03-23	Laboratorio Central de la Ciudad de Santa Fe	Grupo de GenÃ³mica y BioinformÃ¡tica del Instituto de InvestigaciÃ³n de la Cadena LÃ¡ctea CONICET-INTA on behalf of 'Proyecto Argentino Interinstitucional de genomica de SARS-CoV-2' (PAIS Consortium)	Eberhardt et al
ncov/Argentina/PAIS-E0019/2020	EPI_ISL_792513	2020-06-23	Laboratorio Central de la Ciudad de Santa Fe	Grupo de GenÃ³mica y BioinformÃ¡tica del Instituto de InvestigaciÃ³n de la Cadena LÃ¡ctea CONICET-INTA on behalf of 'Proyecto Argentino Interinstitucional de genomica de SARS-CoV-2' (PAIS Consortium)	Eberhardt et al
ncov/Argentina/PAIS-E0022/2020	EPI_ISL_792514	2020-05-29	Laboratorio Central de la Ciudad de Santa Fe	Grupo de GenÃ³mica y BioinformÃ¡tica del Instituto de InvestigaciÃ³n de la Cadena LÃ¡ctea CONICET-INTA on behalf of 'Proyecto Argentino Interinstitucional de genomica de SARS-CoV-2' (PAIS Consortium)	Eberhardt et al
ncov/Argentina/PAIS-E0023/2020	EPI_ISL_792515	2020-06-10	Laboratorio Central de la Ciudad de Santa Fe	Grupo de GenÃ³mica y BioinformÃ¡tica del Instituto de InvestigaciÃ³n de la Cadena LÃ¡ctea CONICET-INTA on behalf of 'Proyecto Argentino Interinstitucional de genomica de SARS-CoV-2' (PAIS Consortium)	Eberhardt et al
ncov/Argentina/PAIS-E0025/2020	EPI_ISL_792516	2020-06-17	Laboratorio Central de la Ciudad de Santa Fe	Grupo de GenÃ³mica y BioinformÃ¡tica del Instituto de InvestigaciÃ³n de la Cadena LÃ¡ctea CONICET-INTA on behalf of 'Proyecto Argentino Interinstitucional de genomica de SARS-CoV-2' (PAIS Consortium)	Eberhardt et al
ncov/Argentina/PAIS-E0026/2020	EPI_ISL_792517	2020-06-26	Laboratorio Central de la Ciudad de Santa Fe	Grupo de GenÃ³mica y BioinformÃ¡tica del Instituto de InvestigaciÃ³n de la Cadena LÃ¡ctea CONICET-INTA on behalf of 'Proyecto Argentino Interinstitucional de genomica de SARS-CoV-2' (PAIS Consortium)	Eberhardt et al
ncov/Argentina/PAIS-E0027/2020	EPI_ISL_792518	2020-06-27	Laboratorio Central de la Ciudad de Santa Fe	Grupo de GenÃ³mica y BioinformÃ¡tica del Instituto de InvestigaciÃ³n de la Cadena LÃ¡ctea CONICET-INTA on behalf of 'Proyecto Argentino Interinstitucional de genomica de SARS-CoV-2' (PAIS Consortium)	Eberhardt et al
ncov/Argentina/PAIS-E0029/2020	EPI_ISL_792519	2020-06-27	Laboratorio Central de la Ciudad de Santa Fe	Grupo de GenÃ³mica y BioinformÃ¡tica del Instituto de InvestigaciÃ³n de la Cadena LÃ¡ctea CONICET-INTA on behalf of 'Proyecto Argentino Interinstitucional de genomica de SARS-CoV-2' (PAIS Consortium)	Eberhardt et al
ncov/Argentina/PAIS-E0032/2020	EPI_ISL_792520	2020-06-03	Laboratorio Central de la Ciudad de Santa Fe	Grupo de GenÃ³mica y BioinformÃ¡tica del Instituto de InvestigaciÃ³n de la Cadena LÃ¡ctea CONICET-INTA on behalf of 'Proyecto Argentino Interinstitucional de genomica de SARS-CoV-2' (PAIS Consortium)	Eberhardt et al
ncov/Argentina/PAIS-E0033/2020	EPI_ISL_792521	2020-06-04	Laboratorio Central de la Ciudad de Santa Fe	Grupo de GenÃ³mica y BioinformÃ¡tica del Instituto de InvestigaciÃ³n de la Cadena LÃ¡ctea CONICET-INTA on behalf of 'Proyecto Argentino Interinstitucional de genomica de SARS-CoV-2' (PAIS Consortium)	Eberhardt et al
ncov/Argentina/PAIS-E0100/2020	EPI_ISL_792522	2020-12-14	Laboratorio de VirologÃ­a del Hospital de NiÃ±os Dr. Ricardo Gutierrez	Grupo de GenÃ³mica y BioinformÃ¡tica del Instituto de InvestigaciÃ³n de la Cadena LÃ¡ctea CONICET-INTA on behalf of 'Proyecto Argentino Interinstitucional de genomica de SARS-CoV-2' (PAIS Consortium)	Amadio et al
ncov/Argentina/PAIS-E0101/2020	EPI_ISL_792523	2020-12-16	Laboratorio de VirologÃ­a del Hospital de NiÃ±os Dr. Ricardo Gutierrez	Grupo de GenÃ³mica y BioinformÃ¡tica del Instituto de InvestigaciÃ³n de la Cadena LÃ¡ctea CONICET-INTA on behalf of 'Proyecto Argentino Interinstitucional de genomica de SARS-CoV-2' (PAIS Consortium)	Amadio et al
ncov/Argentina/PAIS-E0102/2020	EPI_ISL_792524	2020-12-17	Laboratorio de VirologÃ­a del Hospital de NiÃ±os Dr. Ricardo Gutierrez	Grupo de GenÃ³mica y BioinformÃ¡tica del Instituto de InvestigaciÃ³n de la Cadena LÃ¡ctea CONICET-INTA on behalf of 'Proyecto Argentino Interinstitucional de genomica de SARS-CoV-2' (PAIS Consortium)	Amadio et al
ncov/Argentina/PAIS-E0103/2020	EPI_ISL_792525	2020-12-22	Laboratorio del Hospital Interzonal General de Agudos Evita	Grupo de GenÃ³mica y BioinformÃ¡tica del Instituto de InvestigaciÃ³n de la Cadena LÃ¡ctea CONICET-INTA on behalf of 'Proyecto Argentino Interinstitucional de genomica de SARS-CoV-2' (PAIS Consortium)	Amadio et al
ncov/Argentina/PAIS-G0001/2020	EPI_ISL_499083	2020-04-15	Instituto de Virologia "Dr. J. M. Vanella", Facultad de Ciencias Medicas, Universidad Nacional de Cordoba. Laboratorio Central de la Provincia de Cordoba, Argentina. Ministerio de Salud de la provincia de Cordoba, Argentina.	Laboratorio de VirologÃ­a, Hospital de NiÃ±os Ricardo GutiÃ©rrez, CABA, Argentina.	Sandra Gallego et al
ncov/Argentina/PAIS-G0002/2020	EPI_ISL_792526	2020-03-22	Laboratorio Central, Ministerio de Salud CÃ³rdoba	Instituto de Patologia Vegetal (CIAP-INTA) on behalf of 'Proyecto Argentino Interinstitucional de genomica de SARS-CoV-2' (PAIS Consortium)	FernÃ¡ndez et al
ncov/Argentina/PAIS-G0003/2020	EPI_ISL_792527	2020-03-23	Laboratorio Central, Ministerio de Salud CÃ³rdoba	Instituto de Patologia Vegetal (CIAP-INTA) on behalf of 'Proyecto Argentino Interinstitucional de genomica de SARS-CoV-2' (PAIS Consortium)	FernÃ¡ndez et al
ncov/Argentina/PAIS-G0004/2020	EPI_ISL_792528	2020-03-31	Laboratorio Central, Ministerio de Salud CÃ³rdoba	Instituto de Patologia Vegetal (CIAP-INTA) on behalf of 'Proyecto Argentino Interinstitucional de genomica de SARS-CoV-2' (PAIS Consortium)	FernÃ¡ndez et al
ncov/Argentina/PAIS-G0005/2020	EPI_ISL_792529	2020-04-05	Laboratorio Central, Ministerio de Salud CÃ³rdoba	Instituto de Patologia Vegetal (CIAP-INTA) on behalf of 'Proyecto Argentino Interinstitucional de genomica de SARS-CoV-2' (PAIS Consortium)	FernÃ¡ndez et al
ncov/Argentina/PAIS-G0006/2020	EPI_ISL_792530	2020-04-09	Laboratorio Central, Ministerio de Salud CÃ³rdoba	Instituto de Patologia Vegetal (CIAP-INTA) on behalf of 'Proyecto Argentino Interinstitucional de genomica de SARS-CoV-2' (PAIS Consortium)	FernÃ¡ndez et al
ncov/Argentina/PAIS-G0007/2020	EPI_ISL_792531	2020-03-23	Laboratorio Central, Ministerio de Salud CÃ³rdoba	Instituto de Patologia Vegetal (CIAP-INTA) on behalf of 'Proyecto Argentino Interinstitucional de genomica de SARS-CoV-2' (PAIS Consortium)	FernÃ¡ndez et al
ncov/Argentina/PAIS-G0008/2020	EPI_ISL_792532	2020-03-29	Laboratorio Central, Ministerio de Salud CÃ³rdoba	Instituto de Patologia Vegetal (CIAP-INTA) on behalf of 'Proyecto Argentino Interinstitucional de genomica de SARS-CoV-2' (PAIS Consortium)	FernÃ¡ndez et al
ncov/Argentina/PAIS-G0009/2020	EPI_ISL_792533	2020-04-01	Laboratorio Central, Ministerio de Salud CÃ³rdoba	Instituto de Patologia Vegetal (CIAP-INTA) on behalf of 'Proyecto Argentino Interinstitucional de genomica de SARS-CoV-2' (PAIS Consortium)	FernÃ¡ndez et al
ncov/Argentina/PAIS-G0010/2020	EPI_ISL_792534	2020-04-05	Laboratorio Central, Ministerio de Salud CÃ³rdoba	Instituto de Patologia Vegetal (CIAP-INTA) on behalf of 'Proyecto Argentino Interinstitucional de genomica de SARS-CoV-2' (PAIS Consortium)	FernÃ¡ndez et al
ncov/Argentina/PAIS-G0011/2020	EPI_ISL_792535	2020-03-30	Laboratorio Central, Ministerio de Salud CÃ³rdoba	Instituto de Patologia Vegetal (CIAP-INTA) on behalf of 'Proyecto Argentino Interinstitucional de genomica de SARS-CoV-2' (PAIS Consortium)	FernÃ¡ndez et al
ncov/Argentina/PAIS-G0012/2020	EPI_ISL_792536	2020-04-05	Laboratorio Central, Ministerio de Salud CÃ³rdoba	Instituto de Patologia Vegetal (CIAP-INTA) on behalf of 'Proyecto Argentino Interinstitucional de genomica de SARS-CoV-2' (PAIS Consortium)	FernÃ¡ndez et al
ncov/Argentina/PAIS-G0013/2020	EPI_ISL_792537	2020-03-31	Laboratorio Central, Ministerio de Salud CÃ³rdoba	Instituto de Patologia Vegetal (CIAP-INTA) on behalf of 'Proyecto Argentino Interinstitucional de genomica de SARS-CoV-2' (PAIS Consortium)	FernÃ¡ndez et al
ncov/Argentina/PAIS-G0014/2020	EPI_ISL_792538	2020-04-02	Laboratorio Central, Ministerio de Salud CÃ³rdoba	Instituto de Patologia Vegetal (CIAP-INTA) on behalf of 'Proyecto Argentino Interinstitucional de genomica de SARS-CoV-2' (PAIS Consortium)	FernÃ¡ndez et al
ncov/Argentina/PAIS-G0015/2020	EPI_ISL_792539	2020-03-26	Laboratorio Central, Ministerio de Salud CÃ³rdoba	Instituto de Patologia Vegetal (CIAP-INTA) on behalf of 'Proyecto Argentino Interinstitucional de genomica de SARS-CoV-2' (PAIS Consortium)	FernÃ¡ndez et al
ncov/Argentina/PAIS-G0016/2020	EPI_ISL_792540	2020-03-26	Laboratorio Central, Ministerio de Salud CÃ³rdoba	Instituto de Patologia Vegetal (CIAP-INTA) on behalf of 'Proyecto Argentino Interinstitucional de genomica de SARS-CoV-2' (PAIS Consortium)	FernÃ¡ndez et al
ncov/Argentina/PAIS-G0017/2020	EPI_ISL_792541	2020-04-10	Laboratorio Central, Ministerio de Salud CÃ³rdoba	Instituto de Patologia Vegetal (CIAP-INTA) on behalf of 'Proyecto Argentino Interinstitucional de genomica de SARS-CoV-2' (PAIS Consortium)	FernÃ¡ndez et al
ncov/Argentina/PAIS-G0018/2020	EPI_ISL_792542	2020-04-10	Laboratorio Central, Ministerio de Salud CÃ³rdoba	Instituto de Patologia Vegetal (CIAP-INTA) on behalf of 'Proyecto Argentino Interinstitucional de genomica de SARS-CoV-2' (PAIS Consortium)	FernÃ¡ndez et al
ncov/Argentina/PAIS-G0019/2020	EPI_ISL_792543	2020-04-10	Laboratorio Central, Ministerio de Salud CÃ³rdoba	Instituto de Patologia Vegetal (CIAP-INTA) on behalf of 'Proyecto Argentino Interinstitucional de genomica de SARS-CoV-2' (PAIS Consortium)	FernÃ¡ndez et al
ncov/Argentina/PAIS-G0020/2020	EPI_ISL_792544	2020-07-06	Laboratorio Central, Ministerio de Salud CÃ³rdoba	Instituto de Patologia Vegetal (CIAP-INTA) on behalf of 'Proyecto Argentino Interinstitucional de genomica de SARS-CoV-2' (PAIS Consortium)	FernÃ¡ndez et al
ncov/Argentina/PAIS-G0021/2020	EPI_ISL_792545	2020-07-06	Laboratorio Central, Ministerio de Salud CÃ³rdoba	Instituto de Patologia Vegetal (CIAP-INTA) on behalf of 'Proyecto Argentino Interinstitucional de genomica de SARS-CoV-2' (PAIS Consortium)	FernÃ¡ndez et al
ncov/Argentina/PAIS-G0022/2020	EPI_ISL_792546	2020-07-06	Laboratorio Central, Ministerio de Salud CÃ³rdoba	Instituto de Patologia Vegetal (CIAP-INTA) on behalf of 'Proyecto Argentino Interinstitucional de genomica de SARS-CoV-2' (PAIS Consortium)	FernÃ¡ndez et al
ncov/Argentina/argenTAG-1252C02E/2020	EPI_ISL_648677	2020-07-22	INBIRS-UBA	Laboratorio Mixto de BiotecnologÃ­a AcuÃ¡tica (LMBA)	JoaquÃ­n Ezpeleta et al
ncov/Argentina/argenTAG-12568054/2020	EPI_ISL_648213	2020-07-22	INBIRS-UBA	Laboratorio Mixto de BiotecnologÃ­a AcuÃ¡tica (LMBA)	JoaquÃ­n Ezpeleta et al
ncov/Argentina/argenTAG-126BE00A/2020	EPI_ISL_648217	2020-07-20	SILAB	Laboratorio Mixto de BiotecnologÃ­a AcuÃ¡tica (LMBA)	JoaquÃ­n Ezpeleta et al
ncov/Argentina/argenTAG-127F2009/2020	EPI_ISL_648215	2020-07-22	INBIRS-UBA	Laboratorio Mixto de BiotecnologÃ­a AcuÃ¡tica (LMBA)	JoaquÃ­n Ezpeleta et al
ncov/Argentina/argenTAG-1283F02A/2020	EPI_ISL_648211	2020-07-22	INBIRS-UBA	Laboratorio Mixto de BiotecnologÃ­a AcuÃ¡tica (LMBA)	JoaquÃ­n Ezpeleta et al
ncov/Argentina/argenTAG-12926008/2020	EPI_ISL_648216	2020-07-22	INBIRS-UBA	Laboratorio Mixto de BiotecnologÃ­a AcuÃ¡tica (LMBA)	JoaquÃ­n Ezpeleta et al
ncov/Argentina/argenTAG-12BBC055/2020	EPI_ISL_648210	2020-07-22	INBIRS-UBA	Laboratorio Mixto de BiotecnologÃ­a AcuÃ¡tica (LMBA)	JoaquÃ­n Ezpeleta et al
ncov/Argentina/argenTAG-12C0A026/2020	EPI_ISL_648209	2020-07-22	INBIRS-UBA	Laboratorio Mixto de BiotecnologÃ­a AcuÃ¡tica (LMBA)	JoaquÃ­n Ezpeleta et al
ncov/Argentina/argenTAG-12CB103F/2020	EPI_ISL_648218	2020-07-22	INBIRS-UBA	Laboratorio Mixto de BiotecnologÃ­a AcuÃ¡tica (LMBA)	JoaquÃ­n Ezpeleta et al
ncov/Argentina/argenTAG-12CF5045/2020	EPI_ISL_648212	2020-07-22	INBIRS-UBA	Laboratorio Mixto de BiotecnologÃ­a AcuÃ¡tica (LMBA)	JoaquÃ­n Ezpeleta et al
ncov/Argentina/argenTAG-12E7E043/2020	EPI_ISL_648214	2020-07-22	INBIRS-UBA	Laboratorio Mixto de BiotecnologÃ­a AcuÃ¡tica (LMBA)	JoaquÃ­n Ezpeleta et al
ncov/Armenia/ChVir8659/2020	EPI_ISL_683449	2020	National Center of Disease Control and Prevention of the Republic of Armenia	Charite Universitatsmedizin Berlin, Institute of Virology	Victor M Corman et al
ncov/Armenia/ChVir8660/2020	EPI_ISL_683450	2020	National Center of Disease Control and Prevention of the Republic of Armenia	CharitÃ© UniversitÃ¤tsmedizin Berlin, Institute of Virology	Victor M Corman et al
ncov/Armenia/ChVir8668/2020	EPI_ISL_683451	2020	National Center of Disease Control and Prevention of the Republic of Armenia	CharitÃ© UniversitÃ¤tsmedizin Berlin, Institute of Virology	Victor M Corman et al
ncov/Aruba/AW-RIVM-10326/2020	EPI_ISL_636513	2020-03-20	Dutch COVID-19 response team	National Institute for Public Health and the Environment (RIVM)	Adam Meijer et al
ncov/Aruba/AW-RIVM-10388/2020	EPI_ISL_636514	2020-08-04	Dutch COVID-19 response team	National Institute for Public Health and the Environment (RIVM)	Adam Meijer et al
ncov/Aruba/AW-RIVM-10389/2020	EPI_ISL_636515	2020-08-05	Dutch COVID-19 response team	National Institute for Public Health and the Environment (RIVM)	Adam Meijer et al
ncov/Aruba/AW-RIVM-10390/2020	EPI_ISL_636516	2020-08-06	Dutch COVID-19 response team	National Institute for Public Health and the Environment (RIVM)	Adam Meijer et al
ncov/Aruba/AW-RIVM-10391/2020	EPI_ISL_636517	2020-08-07	Dutch COVID-19 response team	National Institute for Public Health and the Environment (RIVM)	Adam Meijer et al
ncov/Aruba/AW-RIVM-10392/2020	EPI_ISL_636518	2020-08-25	Dutch COVID-19 response team	National Institute for Public Health and the Environment (RIVM)	Adam Meijer et al
ncov/Australia/ACT0001/2020	EPI_ISL_498468	2020-03-12	ACT Pathology	Schwessinger Lab	Ashley Jones et al
ncov/Australia/ACT0002/2020	EPI_ISL_498469	2020-03-21	ACT Pathology	Schwessinger Lab	Ashley Jones et al
ncov/Australia/ACT0003/2020	EPI_ISL_498470	2020-03-28	ACT Pathology	Schwessinger Lab	Ashley Jones et al
ncov/Australia/ACT0004/2020	EPI_ISL_498471	2020-03-24	ACT Pathology	Schwessinger Lab	Ashley Jones et al
ncov/Australia/ACT0005/2020	EPI_ISL_498472	2020-03-25	ACT Pathology	Schwessinger Lab	Ashley Jones et al
ncov/Australia/ACT0006/2020	EPI_ISL_498473	2020-03-25	ACT Pathology	Schwessinger Lab	Ashley Jones et al
ncov/Australia/ACT0007/2020	EPI_ISL_498474	2020-03-25	ACT Pathology	Schwessinger Lab	Ashley Jones et al
ncov/Australia/ACT0008/2020	EPI_ISL_498475	2020-03-24	ACT Pathology	Schwessinger Lab	Ashley Jones et al
ncov/Australia/ACT0009/2020	EPI_ISL_498476	2020-03-27	ACT Pathology	Schwessinger Lab	Ashley Jones et al
ncov/Australia/ACT0010/2020	EPI_ISL_498477	2020-03-25	ACT Pathology	Schwessinger Lab	Ashley Jones et al
ncov/Australia/ACT0011/2020	EPI_ISL_498478	2020-03-21	ACT Pathology	Schwessinger Lab	Ashley Jones et al
ncov/Australia/ACT0012/2020	EPI_ISL_498479	2020-03-23	ACT Pathology	Schwessinger Lab	Ashley Jones et al
ncov/Australia/ACT0013/2020	EPI_ISL_498480	2020-03-22	ACT Pathology	Schwessinger Lab	Ashley Jones et al
ncov/Australia/ACT0014/2020	EPI_ISL_498481	2020-03-18	ACT Pathology	Schwessinger Lab	Ashley Jones et al
ncov/Australia/ACT0015/2020	EPI_ISL_498482	2020-03-20	ACT Pathology	Schwessinger Lab	Ashley Jones et al
ncov/Australia/ACT0016/2020	EPI_ISL_498483	2020-03-22	ACT Pathology	Schwessinger Lab	Ashley Jones et al
ncov/Australia/ACT0017/2020	EPI_ISL_498484	2020-03-21	ACT Pathology	Schwessinger Lab	Ashley Jones et al
ncov/Australia/ACT0018/2020	EPI_ISL_498485	2020-03-21	ACT Pathology	Schwessinger Lab	Ashley Jones et al
ncov/Australia/ACT0019/2020	EPI_ISL_498486	2020-03-20	ACT Pathology	Schwessinger Lab	Ashley Jones et al
ncov/Australia/ACT0020/2020	EPI_ISL_498487	2020-03-21	ACT Pathology	Schwessinger Lab	Ashley Jones et al
ncov/Australia/ACT0021/2020	EPI_ISL_498488	2020-03-14	ACT Pathology	Schwessinger Lab	Ashley Jones et al
ncov/Australia/ACT0022/2020	EPI_ISL_498489	2020-03-20	ACT Pathology	Schwessinger Lab	Ashley Jones et al
ncov/Australia/ACT0023/2020	EPI_ISL_498490	2020-03-20	ACT Pathology	Schwessinger Lab	Ashley Jones et al
ncov/Australia/ACT0024/2020	EPI_ISL_498491	2020-03-23	ACT Pathology	Schwessinger Lab	Ashley Jones et al
ncov/Australia/ACT0025/2020	EPI_ISL_498492	2020-03-18	ACT Pathology	Schwessinger Lab	Ashley Jones et al
ncov/Australia/ACT0026/2020	EPI_ISL_498493	2020-03-23	ACT Pathology	Schwessinger Lab	Ashley Jones et al
ncov/Australia/ACT0027/2020	EPI_ISL_498494	2020-03-22	ACT Pathology	Schwessinger Lab	Ashley Jones et al
ncov/Australia/ACT0028/2020	EPI_ISL_498495	2020-03-23	ACT Pathology	Schwessinger Lab	Ashley Jones et al
ncov/Australia/ACT0029/2020	EPI_ISL_498496	2020-03-20	ACT Pathology	Schwessinger Lab	Ashley Jones et al
ncov/Australia/ACT0030/2020	EPI_ISL_498497	2020-03-25	ACT Pathology	Schwessinger Lab	Ashley Jones et al
ncov/Australia/ACT0031/2020	EPI_ISL_498498	2020-03-24	ACT Pathology	Schwessinger Lab	Ashley Jones et al
ncov/Australia/ACT0032/2020	EPI_ISL_498499	2020-03-25	ACT Pathology	Schwessinger Lab	Ashley Jones et al
ncov/Australia/ACT0033/2020	EPI_ISL_498500	2020-03-24	ACT Pathology	Schwessinger Lab	Ashley Jones et al
ncov/Australia/ACT0034/2020	EPI_ISL_498501	2020-03-24	ACT Pathology	Schwessinger Lab	Ashley Jones et al
ncov/Australia/ACT0035/2020	EPI_ISL_498502	2020-03-25	ACT Pathology	Schwessinger Lab	Ashley Jones et al
ncov/Australia/ACT0036/2020	EPI_ISL_498503	2020-03-24	ACT Pathology	Schwessinger Lab	Ashley Jones et al
ncov/Australia/ACT0037/2020	EPI_ISL_498504	2020-03-21	ACT Pathology	Schwessinger Lab	Ashley Jones et al
ncov/Australia/ACT0038/2020	EPI_ISL_498505	2020-03-23	ACT Pathology	Schwessinger Lab	Ashley Jones et al
ncov/Australia/ACT0039/2020	EPI_ISL_498506	2020-03-22	ACT Pathology	Schwessinger Lab	Ashley Jones et al
ncov/Australia/ACT0040/2020	EPI_ISL_498507	2020-03-25	ACT Pathology	Schwessinger Lab	Ashley Jones et al
ncov/Australia/ACT0041/2020	EPI_ISL_498508	2020-03-31	ACT Pathology	Schwessinger Lab	Ashley Jones et al
ncov/Australia/ACT0042/2020	EPI_ISL_498509	2020-03-24	ACT Pathology	Schwessinger Lab	Ashley Jones et al
ncov/Australia/ACT0043/2020	EPI_ISL_498510	2020-03-27	ACT Pathology	Schwessinger Lab	Ashley Jones et al
ncov/Australia/ACT0044/2020	EPI_ISL_498511	2020-03-26	ACT Pathology	Schwessinger Lab	Ashley Jones et al
ncov/Australia/ACT0045/2020	EPI_ISL_498512	2020-03-23	ACT Pathology	Schwessinger Lab	Ashley Jones et al
ncov/Australia/ACT0046/2020	EPI_ISL_498513	2020-03-20	ACT Pathology	Schwessinger Lab	Ashley Jones et al
ncov/Australia/ACT0047/2020	EPI_ISL_498514	2020-03-16	ACT Pathology	Schwessinger Lab	Ashley Jones et al
ncov/Australia/ACT0048/2020	EPI_ISL_498515	2020-03-19	ACT Pathology	Schwessinger Lab	Ashley Jones et al
ncov/Australia/ACT0049/2020	EPI_ISL_498516	2020-03-29	ACT Pathology	Schwessinger Lab	Ashley Jones et al
ncov/Australia/ACT0050/2020	EPI_ISL_498517	2020-03-24	ACT Pathology	Schwessinger Lab	Ashley Jones et al
ncov/Australia/ACT0051/2020	EPI_ISL_498518	2020-04-07	ACT Pathology	Schwessinger Lab	Ashley Jones et al
ncov/Australia/ACT0053/2020	EPI_ISL_498519	2020-03-20	ACT Pathology	Schwessinger Lab	Ashley Jones et al
ncov/Australia/ACT0054/2020	EPI_ISL_498520	2020-04-03	ACT Pathology	Schwessinger Lab	Ashley Jones et al
ncov/Australia/ACT0055/2020	EPI_ISL_498521	2020-03-27	ACT Pathology	Schwessinger Lab	Ashley Jones et al
ncov/Australia/ACT0058/2020	EPI_ISL_498522	2020-03-27	ACT Pathology	Schwessinger Lab	Ashley Jones et al
ncov/Australia/ACT0059/2020	EPI_ISL_498523	2020-04-12	ACT Pathology	Schwessinger Lab	Ashley Jones et al
ncov/Australia/ACT0060/2020	EPI_ISL_498524	2020-04-01	ACT Pathology	Schwessinger Lab	Ashley Jones et al
ncov/Australia/ACT0061/2020	EPI_ISL_498525	2020-03-24	ACT Pathology	Schwessinger Lab	Ashley Jones et al
ncov/Australia/ACT0064/2020	EPI_ISL_498526	2020-03-31	ACT Pathology	Schwessinger Lab	Ashley Jones et al
ncov/Australia/ACT0065/2020	EPI_ISL_498527	2020-03-27	ACT Pathology	Schwessinger Lab	Ashley Jones et al
ncov/Australia/ACT0067/2020	EPI_ISL_498528	2020-04-06	ACT Pathology	Schwessinger Lab	Ashley Jones et al
ncov/Australia/ACT0068/2020	EPI_ISL_498529	2020-03-18	ACT Pathology	Schwessinger Lab	Ashley Jones et al
ncov/Australia/ACT0069/2020	EPI_ISL_498530	2020-03-31	ACT Pathology	Schwessinger Lab	Ashley Jones et al
ncov/Australia/ACT0071/2020	EPI_ISL_498531	2020-03-22	ACT Pathology	Schwessinger Lab	Ashley Jones et al
ncov/Australia/ACT0072/2020	EPI_ISL_498532	2020-03-27	ACT Pathology	Schwessinger Lab	Ashley Jones et al
ncov/Australia/ACT0073/2020	EPI_ISL_498533	2020-04-02	ACT Pathology	Schwessinger Lab	Ashley Jones et al
ncov/Australia/ACT0074/2020	EPI_ISL_498534	2020-05-16	ACT Pathology	Schwessinger Lab	Ashley Jones et al
ncov/Australia/ACT0075/2020	EPI_ISL_498535	2020-04-02	ACT Pathology	Schwessinger Lab	Ashley Jones et al
ncov/Australia/ACT0076/2020	EPI_ISL_498536	2020-03-27	ACT Pathology	Schwessinger Lab	Ashley Jones et al
ncov/Australia/ACT0077/2020	EPI_ISL_498537	2020-03-25	ACT Pathology	Schwessinger Lab	Ashley Jones et al
ncov/Australia/ACT0078/2020	EPI_ISL_498538	2020-03-18	ACT Pathology	Schwessinger Lab	Ashley Jones et al
ncov/Australia/ACT0080/2020	EPI_ISL_498540	2020-03-30	ACT Pathology	Schwessinger Lab	Ashley Jones et al
ncov/Australia/ACT0081/2020	EPI_ISL_498541	2020-03-24	ACT Pathology	Schwessinger Lab	Ashley Jones et al
ncov/Australia/ACT0082/2020	EPI_ISL_498542	2020-03-15	ACT Pathology	Schwessinger Lab	Ashley Jones et al
ncov/Australia/ACT0084/2020	EPI_ISL_498543	2020-06-15	ACT Pathology	Schwessinger Lab	Ashley Jones et al
ncov/Australia/ACT0086/2020	EPI_ISL_498544	2020-07-03	ACT Pathology	Schwessinger Lab	Ashley Jones et al
ncov/Australia/ACT0087/2020	EPI_ISL_498545	2020-07-03	ACT Pathology	Schwessinger Lab	Ashley Jones et al
ncov/Australia/ACT0088/2020	EPI_ISL_498546	2020-07-03	ACT Pathology	Schwessinger Lab	Ashley Jones et al
ncov/Australia/ACT0089/2020	EPI_ISL_498547	2020-07-03	ACT Pathology	Schwessinger Lab	Ashley Jones et al
ncov/Australia/ACT0090/2020	EPI_ISL_498548	2020-07-03	ACT Pathology	Schwessinger Lab	Ashley Jones et al
ncov/Australia/ACT0094/2020	EPI_ISL_735503	2020-12-19	ACT Pathology	Schwessinger Lab	Robyn N Hall et al
ncov/Australia/NSW-SAViD-2751/2020	EPI_ISL_537286	2020-09-08	Area of Virology, Serology and Virology Division (SAViD), New South Wales Health Pathology Randwick	Area of Virology, Serology and Virology Division (SAViD), New South Wales Health Pathology Randwick	Rawlinson et al
ncov/Australia/NSW-SAViD-2752/2020	EPI_ISL_537287	2020-09-09	Area of Virology, Serology and Virology Division (SAViD), New South Wales Health Pathology Randwick	Area of Virology, Serology and Virology Division (SAViD), New South Wales Health Pathology Randwick	Rawlinson et al
ncov/Australia/NSW01/2020	EPI_ISL_407893	2020-01-24	Centre for Infectious Diseases and Microbiology Laboratory Services	NSW Health Pathology - Institute of Clinical Pathology and Medical Research; Westmead Hospital; University of Sydney	Eden J-S et al
ncov/Australia/NSW02/2020	EPI_ISL_408976	2020-01-22	Centre for Infectious Diseases and Microbiology Laboratory Services	NSW Health Pathology - Institute of Clinical Pathology and Medical Research; Westmead Hospital; University of Sydney	Rockett R et al
ncov/Australia/NSW03/2020	EPI_ISL_408977	2020-01-25	Serology, Virology and OTDS Laboratories (SAViD), NSW Health Pathology Randwick	NSW Health Pathology - Institute of Clinical Pathology and Medical Research; Centre for Infectious Diseases and Microbiology Laboratory Services; Westmead Hospital; University of Sydney	Eden J-S et al
ncov/Australia/NSW04/2020	EPI_ISL_417030	2020-01-24	Centre for Infectious Diseases and Microbiology Laboratory Services	NSW Health Pathology - Institute of Clinical Pathology and Medical Research; Westmead Hospital; University of Sydney	Eden J-S et al
ncov/Australia/NSW05/2020	EPI_ISL_412975	2020-02-28	Centre for Infectious Diseases and Microbiology Laboratory Services	NSW Health Pathology - Institute of Clinical Pathology and Medical Research; Westmead Hospital; University of Sydney	Eden J-S et al
ncov/Australia/NSW06/2020	EPI_ISL_413213	2020-02-29	Centre for Infectious Diseases and Microbiology Laboratory Services	NSW Health Pathology - Institute of Clinical Pathology and Medical Research; Westmead Hospital; University of Sydney	Eden J-S et al
ncov/Australia/NSW07/2020	EPI_ISL_413214	2020-02-29	Centre for Infectious Diseases and Microbiology Laboratory Services	NSW Health Pathology - Institute of Clinical Pathology and Medical Research; Westmead Hospital; University of Sydney	Eden J-S et al
ncov/Australia/NSW08/2020	EPI_ISL_413594	2020-02-28	Centre for Infectious Diseases and Microbiology Laboratory Services	NSW Health Pathology - Institute of Clinical Pathology and Medical Research; Westmead Hospital; University of Sydney	Rockett R et al
ncov/Australia/NSW09/2020	EPI_ISL_413595	2020-02-28	Centre for Infectious Diseases and Microbiology Laboratory Services	NSW Health Pathology - Institute of Clinical Pathology and Medical Research; Westmead Hospital; University of Sydney	Rockett R et al
ncov/Australia/NSW10/2020	EPI_ISL_413596	2020-02-28	Centre for Infectious Diseases and Microbiology - Public Health	NSW Health Pathology - Institute of Clinical Pathology and Medical Research; Westmead Hospital; University of Sydney	Rockett R et al
ncov/Australia/NSW100/2020	EPI_ISL_427722	2020-03-19	Centre for Infectious Diseases and Microbiology Public Health	NSW Health Pathology - Institute of Clinical Pathology and Medical Research; Westmead Hospital; University of Sydney	Draper J et al
ncov/Australia/NSW1000/2020	EPI_ISL_591512	2020-10-07	Sydney South West Pathology Service (SSWPS) - Liverpool Hospital - NSW Health Pathology	NSW Health Pathology - Institute of Clinical Pathology and Medical Research; Westmead Hospital; University of Sydney	CIDM-PH et al. et al
ncov/Australia/NSW1001/2020	EPI_ISL_591505	2020-10-08	St Vincent's Pathology (SydPath)	NSW Health Pathology - Institute of Clinical Pathology and Medical Research; Westmead Hospital; University of Sydney	CIDM-PH et al. et al
ncov/Australia/NSW1002/2020	EPI_ISL_591506	2020-10-08	St Vincent's Pathology (SydPath)	NSW Health Pathology - Institute of Clinical Pathology and Medical Research; Westmead Hospital; University of Sydney	CIDM-PH et al. et al
ncov/Australia/NSW1003/2020	EPI_ISL_591492	2020-10-10	Medlab Pathology	NSW Health Pathology - Institute of Clinical Pathology and Medical Research; Westmead Hospital; University of Sydney	CIDM-PH et al. et al
ncov/Australia/NSW1004/2020	EPI_ISL_591500	2020-10-11	Pathology West - NSW Health Pathology	NSW Health Pathology - Institute of Clinical Pathology and Medical Research; Westmead Hospital; University of Sydney	CIDM-PH et al. et al
ncov/Australia/NSW1005/2020	EPI_ISL_591501	2020-10-12	Pathology West - NSW Health Pathology	NSW Health Pathology - Institute of Clinical Pathology and Medical Research; Westmead Hospital; University of Sydney	CIDM-PH et al. et al
ncov/Australia/NSW1006/2020	EPI_ISL_591513	2020-10-11	Sydney South West Pathology Service (SSWPS) - Liverpool Hospital - NSW Health Pathology	NSW Health Pathology - Institute of Clinical Pathology and Medical Research; Westmead Hospital; University of Sydney	CIDM-PH et al. et al
ncov/Australia/NSW1007/2020	EPI_ISL_591514	2020-10-11	Sydney South West Pathology Service (SSWPS) - Liverpool Hospital - NSW Health Pathology	NSW Health Pathology - Institute of Clinical Pathology and Medical Research; Westmead Hospital; University of Sydney	CIDM-PH et al. et al
ncov/Australia/NSW1008/2020	EPI_ISL_591515	2020-10-11	Sydney South West Pathology Service (SSWPS) - Liverpool Hospital - NSW Health Pathology	NSW Health Pathology - Institute of Clinical Pathology and Medical Research; Westmead Hospital; University of Sydney	CIDM-PH et al. et al
ncov/Australia/NSW1009/2020	EPI_ISL_591489	2020-10-12	Laverty Pathology	NSW Health Pathology - Institute of Clinical Pathology and Medical Research; Westmead Hospital; University of Sydney	CIDM-PH et al. et al
ncov/Australia/NSW101/2020	EPI_ISL_427717	2020-03-16	ACT Pathology, The Canberra Hospital	NSW Health Pathology - Institute of Clinical Pathology and Medical Research; Westmead Hospital; University of Sydney	Sim E et al
ncov/Australia/NSW1010/2020	EPI_ISL_591490	2020-10-12	Laverty Pathology	NSW Health Pathology - Institute of Clinical Pathology and Medical Research; Westmead Hospital; University of Sydney	CIDM-PH et al. et al
ncov/Australia/NSW1011/2020	EPI_ISL_591491	2020-10-12	Laverty Pathology	NSW Health Pathology - Institute of Clinical Pathology and Medical Research; Westmead Hospital; University of Sydney	CIDM-PH et al. et al
ncov/Australia/NSW1012/2020	EPI_ISL_591485	2020-10-12	Histopath	NSW Health Pathology - Institute of Clinical Pathology and Medical Research; Westmead Hospital; University of Sydney	CIDM-PH et al. et al
ncov/Australia/NSW1013/2020	EPI_ISL_591516	2020-10-14	Sydney South West Pathology Service (SSWPS) - Liverpool Hospital - NSW Health Pathology	NSW Health Pathology - Institute of Clinical Pathology and Medical Research; Westmead Hospital; University of Sydney	CIDM-PH et al. et al
ncov/Australia/NSW1014/2020	EPI_ISL_591486	2020-10-13	Histopath	NSW Health Pathology - Institute of Clinical Pathology and Medical Research; Westmead Hospital; University of Sydney	CIDM-PH et al. et al
ncov/Australia/NSW1015/2020	EPI_ISL_593660	2020-03-22	Pathology West - NSW Health Pathology	NSW Health Pathology - Institute of Clinical Pathology and Medical Research; Westmead Hospital; University of Sydney	CIDM-PH et al. et al
ncov/Australia/NSW1016/2020	EPI_ISL_593661	2020-03-26	Pathology West - NSW Health Pathology	NSW Health Pathology - Institute of Clinical Pathology and Medical Research; Westmead Hospital; University of Sydney	CIDM-PH et al. et al
ncov/Australia/NSW1017/2020	EPI_ISL_593662	2020-03-25	Pathology West - NSW Health Pathology	NSW Health Pathology - Institute of Clinical Pathology and Medical Research; Westmead Hospital; University of Sydney	CIDM-PH et al. et al
ncov/Australia/NSW1019/2020	EPI_ISL_593664	2020-03-29	Pathology West - NSW Health Pathology	NSW Health Pathology - Institute of Clinical Pathology and Medical Research; Westmead Hospital; University of Sydney	CIDM-PH et al. et al
ncov/Australia/NSW102/2020	EPI_ISL_427656	2020-03-11	Centre for Infectious Diseases and Microbiology Public Health	NSW Health Pathology - Institute of Clinical Pathology and Medical Research; Westmead Hospital; University of Sydney	Bachmann N et al
ncov/Australia/NSW1020/2020	EPI_ISL_593665	2020-03-26	Pathology West - NSW Health Pathology	NSW Health Pathology - Institute of Clinical Pathology and Medical Research; Westmead Hospital; University of Sydney	CIDM-PH et al. et al
ncov/Australia/NSW1023/2020	EPI_ISL_593667	2020-04-28	Pathology West - NSW Health Pathology	NSW Health Pathology - Institute of Clinical Pathology and Medical Research; Westmead Hospital; University of Sydney	CIDM-PH et al. et al
ncov/Australia/NSW1024/2020	EPI_ISL_593755	2020-03-27	Sydney South West Pathology Service (SSWPS) - Liverpool Hospital - NSW Health Pathology	NSW Health Pathology - Institute of Clinical Pathology and Medical Research; Westmead Hospital; University of Sydney	CIDM-PH et al. et al
ncov/Australia/NSW1025/2020	EPI_ISL_699641	2020-04-01	Sydney South West Pathology Service (SSWPS) - Liverpool Hospital - NSW Health Pathology	NSW Health Pathology - Institute of Clinical Pathology and Medical Research; Westmead Hospital; University of Sydney	CIDM-PH et al. et al
ncov/Australia/NSW1026/2020	EPI_ISL_593683	2020-03-26	South Eastern Area Laboratory Services (SEALS)	NSW Health Pathology - Institute of Clinical Pathology and Medical Research; Westmead Hospital; University of Sydney	CIDM-PH et al. et al
ncov/Australia/NSW1027/2020	EPI_ISL_593756	2020-03-15	Sydney South West Pathology Service (SSWPS) - Liverpool Hospital - NSW Health Pathology	NSW Health Pathology - Institute of Clinical Pathology and Medical Research; Westmead Hospital; University of Sydney	CIDM-PH et al. et al
ncov/Australia/NSW1028/2020	EPI_ISL_593757	2020-03-16	Sydney South West Pathology Service (SSWPS) - Liverpool Hospital - NSW Health Pathology	NSW Health Pathology - Institute of Clinical Pathology and Medical Research; Westmead Hospital; University of Sydney	CIDM-PH et al. et al
ncov/Australia/NSW1029/2020	EPI_ISL_593758	2020-03-18	Sydney South West Pathology Service (SSWPS) - Liverpool Hospital - NSW Health Pathology	NSW Health Pathology - Institute of Clinical Pathology and Medical Research; Westmead Hospital; University of Sydney	CIDM-PH et al. et al
ncov/Australia/NSW103/2020	EPI_ISL_427657	2020-03-10	Centre for Infectious Diseases and Microbiology Public Health	NSW Health Pathology - Institute of Clinical Pathology and Medical Research; Westmead Hospital; University of Sydney	Rockett R et al
ncov/Australia/NSW1030/2020	EPI_ISL_593759	2020-03-18	Sydney South West Pathology Service (SSWPS) - Liverpool Hospital - NSW Health Pathology	NSW Health Pathology - Institute of Clinical Pathology and Medical Research; Westmead Hospital; University of Sydney	CIDM-PH et al. et al
ncov/Australia/NSW1031/2020	EPI_ISL_593668	2020-07-07	Pathology West - NSW Health Pathology	NSW Health Pathology - Institute of Clinical Pathology and Medical Research; Westmead Hospital; University of Sydney	CIDM-PH et al. et al
ncov/Australia/NSW1032/2020	EPI_ISL_593684	2020-06-24	South Eastern Area Laboratory Services (SEALS)	NSW Health Pathology - Institute of Clinical Pathology and Medical Research; Westmead Hospital; University of Sydney	CIDM-PH et al. et al
ncov/Australia/NSW1033/2020	EPI_ISL_593685	2020-06-26	South Eastern Area Laboratory Services (SEALS)	NSW Health Pathology - Institute of Clinical Pathology and Medical Research; Westmead Hospital; University of Sydney	CIDM-PH et al. et al
ncov/Australia/NSW1034/2020	EPI_ISL_593686	2020-06-16	South Eastern Area Laboratory Services (SEALS)	NSW Health Pathology - Institute of Clinical Pathology and Medical Research; Westmead Hospital; University of Sydney	CIDM-PH et al. et al
ncov/Australia/NSW1035/2020	EPI_ISL_593687	2020-07-02	South Eastern Area Laboratory Services (SEALS)	NSW Health Pathology - Institute of Clinical Pathology and Medical Research; Westmead Hospital; University of Sydney	CIDM-PH et al. et al
ncov/Australia/NSW1036/2020	EPI_ISL_593688	2020-07-02	South Eastern Area Laboratory Services (SEALS)	NSW Health Pathology - Institute of Clinical Pathology and Medical Research; Westmead Hospital; University of Sydney	CIDM-PH et al. et al
ncov/Australia/NSW1037/2020	EPI_ISL_593689	2020-06-30	South Eastern Area Laboratory Services (SEALS)	NSW Health Pathology - Institute of Clinical Pathology and Medical Research; Westmead Hospital; University of Sydney	CIDM-PH et al. et al
ncov/Australia/NSW1038/2020	EPI_ISL_593690	2020-06-28	South Eastern Area Laboratory Services (SEALS)	NSW Health Pathology - Institute of Clinical Pathology and Medical Research; Westmead Hospital; University of Sydney	CIDM-PH et al. et al
ncov/Australia/NSW1039/2020	EPI_ISL_593691	2020-06-30	South Eastern Area Laboratory Services (SEALS)	NSW Health Pathology - Institute of Clinical Pathology and Medical Research; Westmead Hospital; University of Sydney	CIDM-PH et al. et al
ncov/Australia/NSW104/2020	EPI_ISL_427677	2020-03-16	Centre for Infectious Diseases and Microbiology Public Health	NSW Health Pathology - Institute of Clinical Pathology and Medical Research; Westmead Hospital; University of Sydney	Lam C et al
ncov/Australia/NSW1040/2020	EPI_ISL_593692	2020-06-29	South Eastern Area Laboratory Services (SEALS)	NSW Health Pathology - Institute of Clinical Pathology and Medical Research; Westmead Hospital; University of Sydney	CIDM-PH et al. et al
ncov/Australia/NSW1041/2020	EPI_ISL_593693	2020-06-29	South Eastern Area Laboratory Services (SEALS)	NSW Health Pathology - Institute of Clinical Pathology and Medical Research; Westmead Hospital; University of Sydney	CIDM-PH et al. et al
ncov/Australia/NSW1042/2020	EPI_ISL_593694	2020-07-04	South Eastern Area Laboratory Services (SEALS)	NSW Health Pathology - Institute of Clinical Pathology and Medical Research; Westmead Hospital; University of Sydney	CIDM-PH et al. et al
ncov/Australia/NSW1043/2020	EPI_ISL_593695	2020-07-04	South Eastern Area Laboratory Services (SEALS)	NSW Health Pathology - Institute of Clinical Pathology and Medical Research; Westmead Hospital; University of Sydney	CIDM-PH et al. et al
ncov/Australia/NSW1044/2020	EPI_ISL_593696	2020-07-04	South Eastern Area Laboratory Services (SEALS)	NSW Health Pathology - Institute of Clinical Pathology and Medical Research; Westmead Hospital; University of Sydney	CIDM-PH et al. et al
ncov/Australia/NSW1045/2020	EPI_ISL_593697	2020-07-04	South Eastern Area Laboratory Services (SEALS)	NSW Health Pathology - Institute of Clinical Pathology and Medical Research; Westmead Hospital; University of Sydney	CIDM-PH et al. et al
ncov/Australia/NSW1046/2020	EPI_ISL_593698	2020-07-04	South Eastern Area Laboratory Services (SEALS)	NSW Health Pathology - Institute of Clinical Pathology and Medical Research; Westmead Hospital; University of Sydney	CIDM-PH et al. et al
ncov/Australia/NSW1047/2020	EPI_ISL_593699	2020-07-08	South Eastern Area Laboratory Services (SEALS)	NSW Health Pathology - Institute of Clinical Pathology and Medical Research; Westmead Hospital; University of Sydney	CIDM-PH et al. et al
ncov/Australia/NSW1048/2020	EPI_ISL_593700	2020-07-05	South Eastern Area Laboratory Services (SEALS)	NSW Health Pathology - Institute of Clinical Pathology and Medical Research; Westmead Hospital; University of Sydney	CIDM-PH et al. et al
ncov/Australia/NSW1049/2020	EPI_ISL_593701	2020-07-04	South Eastern Area Laboratory Services (SEALS)	NSW Health Pathology - Institute of Clinical Pathology and Medical Research; Westmead Hospital; University of Sydney	CIDM-PH et al. et al
ncov/Australia/NSW105/2020	EPI_ISL_427686	2020-03-23	Centre for Infectious Diseases and Microbiology Public Health	NSW Health Pathology - Institute of Clinical Pathology and Medical Research; Westmead Hospital; University of Sydney	Gray K et al
ncov/Australia/NSW1050/2020	EPI_ISL_593702	2020-07-08	South Eastern Area Laboratory Services (SEALS)	NSW Health Pathology - Institute of Clinical Pathology and Medical Research; Westmead Hospital; University of Sydney	CIDM-PH et al. et al
ncov/Australia/NSW1051/2020	EPI_ISL_593703	2020-07-08	South Eastern Area Laboratory Services (SEALS)	NSW Health Pathology - Institute of Clinical Pathology and Medical Research; Westmead Hospital; University of Sydney	CIDM-PH et al. et al
ncov/Australia/NSW1052/2020	EPI_ISL_593704	2020-07-12	South Eastern Area Laboratory Services (SEALS)	NSW Health Pathology - Institute of Clinical Pathology and Medical Research; Westmead Hospital; University of Sydney	CIDM-PH et al. et al
ncov/Australia/NSW1053/2020	EPI_ISL_593705	2020-07-11	South Eastern Area Laboratory Services (SEALS)	NSW Health Pathology - Institute of Clinical Pathology and Medical Research; Westmead Hospital; University of Sydney	CIDM-PH et al. et al
ncov/Australia/NSW1054/2020	EPI_ISL_593706	2020-07-09	South Eastern Area Laboratory Services (SEALS)	NSW Health Pathology - Institute of Clinical Pathology and Medical Research; Westmead Hospital; University of Sydney	CIDM-PH et al. et al
ncov/Australia/NSW1055/2020	EPI_ISL_593707	2020-07-07	South Eastern Area Laboratory Services (SEALS)	NSW Health Pathology - Institute of Clinical Pathology and Medical Research; Westmead Hospital; University of Sydney	CIDM-PH et al. et al
ncov/Australia/NSW1056/2020	EPI_ISL_593655	2020-07-12	Pathology North - Hunter - NSW Health Pathology	NSW Health Pathology - Institute of Clinical Pathology and Medical Research; Westmead Hospital; University of Sydney	CIDM-PH et al. et al
ncov/Australia/NSW1057/2020	EPI_ISL_593669	2020-07-13	Pathology West - NSW Health Pathology	NSW Health Pathology - Institute of Clinical Pathology and Medical Research; Westmead Hospital; University of Sydney	CIDM-PH et al. et al
ncov/Australia/NSW1058/2020	EPI_ISL_593646	2020-07-14	4Cyte Pathology	NSW Health Pathology - Institute of Clinical Pathology and Medical Research; Westmead Hospital; University of Sydney	CIDM-PH et al. et al
ncov/Australia/NSW1059/2020	EPI_ISL_593670	2020-07-19	Pathology West - NSW Health Pathology	NSW Health Pathology - Institute of Clinical Pathology and Medical Research; Westmead Hospital; University of Sydney	CIDM-PH et al. et al
ncov/Australia/NSW106/2020	EPI_ISL_427748	2020-03-25	Centre for Infectious Diseases and Microbiology Public Health	NSW Health Pathology - Institute of Clinical Pathology and Medical Research; Westmead Hospital; University of Sydney	Timms V et al
ncov/Australia/NSW1060/2020	EPI_ISL_593649	2020-07-20	Austech Medical Laboratories	NSW Health Pathology - Institute of Clinical Pathology and Medical Research; Westmead Hospital; University of Sydney	CIDM-PH et al. et al
ncov/Australia/NSW1061/2020	EPI_ISL_593650	2020-07-17	Douglass Hanly Moir Pathology	NSW Health Pathology - Institute of Clinical Pathology and Medical Research; Westmead Hospital; University of Sydney	CIDM-PH et al. et al
ncov/Australia/NSW1062/2020	EPI_ISL_593671	2020-07-28	Pathology West - NSW Health Pathology	NSW Health Pathology - Institute of Clinical Pathology and Medical Research; Westmead Hospital; University of Sydney	CIDM-PH et al. et al
ncov/Australia/NSW1063/2020	EPI_ISL_593672	2020-07-30	Pathology West - NSW Health Pathology	NSW Health Pathology - Institute of Clinical Pathology and Medical Research; Westmead Hospital; University of Sydney	CIDM-PH et al. et al
ncov/Australia/NSW1064/2020	EPI_ISL_593760	2020-07-25	Sydney South West Pathology Service (SSWPS) - Liverpool Hospital - NSW Health Pathology	NSW Health Pathology - Institute of Clinical Pathology and Medical Research; Westmead Hospital; University of Sydney	CIDM-PH et al. et al
ncov/Australia/NSW1065/2020	EPI_ISL_593673	2020-08-02	Pathology West - NSW Health Pathology	NSW Health Pathology - Institute of Clinical Pathology and Medical Research; Westmead Hospital; University of Sydney	CIDM-PH et al. et al
ncov/Australia/NSW1066/2020	EPI_ISL_593674	2020-08-02	Pathology West - NSW Health Pathology	NSW Health Pathology - Institute of Clinical Pathology and Medical Research; Westmead Hospital; University of Sydney	CIDM-PH et al. et al
ncov/Australia/NSW1067/2020	EPI_ISL_593675	2020-08-02	Pathology West - NSW Health Pathology	NSW Health Pathology - Institute of Clinical Pathology and Medical Research; Westmead Hospital; University of Sydney	CIDM-PH et al. et al
ncov/Australia/NSW1068/2020	EPI_ISL_593708	2020-08-01	South Eastern Area Laboratory Services (SEALS)	NSW Health Pathology - Institute of Clinical Pathology and Medical Research; Westmead Hospital; University of Sydney	CIDM-PH et al. et al
ncov/Australia/NSW1069/2020	EPI_ISL_593709	2020-07-16	South Eastern Area Laboratory Services (SEALS)	NSW Health Pathology - Institute of Clinical Pathology and Medical Research; Westmead Hospital; University of Sydney	CIDM-PH et al. et al
ncov/Australia/NSW107/2020	EPI_ISL_427772	2020-03-26	Centre for Infectious Diseases and Microbiology Public Health	NSW Health Pathology - Institute of Clinical Pathology and Medical Research; Westmead Hospital; University of Sydney	Gall M et al
ncov/Australia/NSW1070/2020	EPI_ISL_593656	2020-08-04	Pathology North - Hunter - NSW Health Pathology	NSW Health Pathology - Institute of Clinical Pathology and Medical Research; Westmead Hospital; University of Sydney	CIDM-PH et al. et al
ncov/Australia/NSW1071/2020	EPI_ISL_593659	2020-08-09	Pathology North - Royal North Shore Hospital - NSW Health Pathology	NSW Health Pathology - Institute of Clinical Pathology and Medical Research; Westmead Hospital; University of Sydney	CIDM-PH et al. et al
ncov/Australia/NSW1072/2020	EPI_ISL_593657	2020-08-08	Pathology North - Hunter - NSW Health Pathology	NSW Health Pathology - Institute of Clinical Pathology and Medical Research; Westmead Hospital; University of Sydney	CIDM-PH et al. et al
ncov/Australia/NSW1073/2020	EPI_ISL_593761	2020-08-06	Sydney South West Pathology Service (SSWPS) - Liverpool Hospital - NSW Health Pathology	NSW Health Pathology - Institute of Clinical Pathology and Medical Research; Westmead Hospital; University of Sydney	CIDM-PH et al. et al
ncov/Australia/NSW1074/2020	EPI_ISL_593676	2020-08-10	Pathology West - NSW Health Pathology	NSW Health Pathology - Institute of Clinical Pathology and Medical Research; Westmead Hospital; University of Sydney	CIDM-PH et al. et al
ncov/Australia/NSW1075/2020	EPI_ISL_593677	2020-08-10	Pathology West - NSW Health Pathology	NSW Health Pathology - Institute of Clinical Pathology and Medical Research; Westmead Hospital; University of Sydney	CIDM-PH et al. et al
ncov/Australia/NSW1076/2020	EPI_ISL_593710	2020-08-04	South Eastern Area Laboratory Services (SEALS)	NSW Health Pathology - Institute of Clinical Pathology and Medical Research; Westmead Hospital; University of Sydney	CIDM-PH et al. et al
ncov/Australia/NSW1077/2020	EPI_ISL_593711	2020-07-31	South Eastern Area Laboratory Services (SEALS)	NSW Health Pathology - Institute of Clinical Pathology and Medical Research; Westmead Hospital; University of Sydney	CIDM-PH et al. et al
ncov/Australia/NSW1078/2020	EPI_ISL_593767	2020-08-11	Sydney South West Pathology Service (SSWPS) - Royal Prince Alfred Hospital - NSW Health Pathology	NSW Health Pathology - Institute of Clinical Pathology and Medical Research; Westmead Hospital; University of Sydney	CIDM-PH et al. et al
ncov/Australia/NSW1079/2020	EPI_ISL_593654	2020-08-14	Medlab Pathology	NSW Health Pathology - Institute of Clinical Pathology and Medical Research; Westmead Hospital; University of Sydney	CIDM-PH et al. et al
ncov/Australia/NSW108/2020	EPI_ISL_427804	2020-03-19	Centre for Infectious Diseases and Microbiology Public Health	NSW Health Pathology - Institute of Clinical Pathology and Medical Research; Westmead Hospital; University of Sydney	Arnott A et al
ncov/Australia/NSW1080/2020	EPI_ISL_593653	2020-08-10	Laverty Pathology	NSW Health Pathology - Institute of Clinical Pathology and Medical Research; Westmead Hospital; University of Sydney	CIDM-PH et al. et al
ncov/Australia/NSW1081/2020	EPI_ISL_593769	2020-08-08	The Children's Hospital at Westmead	NSW Health Pathology - Institute of Clinical Pathology and Medical Research; Westmead Hospital; University of Sydney	CIDM-PH et al. et al
ncov/Australia/NSW1082/2020	EPI_ISL_593678	2020-08-15	Pathology West - NSW Health Pathology	NSW Health Pathology - Institute of Clinical Pathology and Medical Research; Westmead Hospital; University of Sydney	CIDM-PH et al. et al
ncov/Australia/NSW1083/2020	EPI_ISL_593712	2020-08-08	South Eastern Area Laboratory Services (SEALS)	NSW Health Pathology - Institute of Clinical Pathology and Medical Research; Westmead Hospital; University of Sydney	CIDM-PH et al. et al
ncov/Australia/NSW1084/2020	EPI_ISL_593679	2020-08-14	Pathology West - NSW Health Pathology	NSW Health Pathology - Institute of Clinical Pathology and Medical Research; Westmead Hospital; University of Sydney	CIDM-PH et al. et al
ncov/Australia/NSW1085/2020	EPI_ISL_593680	2020-08-17	Pathology West - NSW Health Pathology	NSW Health Pathology - Institute of Clinical Pathology and Medical Research; Westmead Hospital; University of Sydney	CIDM-PH et al. et al
ncov/Australia/NSW1086/2020	EPI_ISL_593766	2020-08-08	Sydney South West Pathology Service (SSWPS) - Royal Prince Alfred Hospital - NSW Health Pathology	NSW Health Pathology - Institute of Clinical Pathology and Medical Research; Westmead Hospital; University of Sydney	CIDM-PH et al. et al
ncov/Australia/NSW1087/2020	EPI_ISL_593681	2020-08-19	Pathology West - NSW Health Pathology	NSW Health Pathology - Institute of Clinical Pathology and Medical Research; Westmead Hospital; University of Sydney	CIDM-PH et al. et al
ncov/Australia/NSW1088/2020	EPI_ISL_593651	2020-08-20	Douglass Hanly Moir Pathology	NSW Health Pathology - Institute of Clinical Pathology and Medical Research; Westmead Hospital; University of Sydney	CIDM-PH et al. et al
ncov/Australia/NSW1089/2020	EPI_ISL_593768	2020-08-19	Sydney South West Pathology Service (SSWPS) - Royal Prince Alfred Hospital - NSW Health Pathology	NSW Health Pathology - Institute of Clinical Pathology and Medical Research; Westmead Hospital; University of Sydney	CIDM-PH et al. et al
ncov/Australia/NSW109/2020	EPI_ISL_427754	2020-03-25	Centre for Infectious Diseases and Microbiology Public Health	NSW Health Pathology - Institute of Clinical Pathology and Medical Research; Westmead Hospital; University of Sydney	Sadsad R et al
ncov/Australia/NSW1090/2020	EPI_ISL_593762	2020-08-19	Sydney South West Pathology Service (SSWPS) - Liverpool Hospital - NSW Health Pathology	NSW Health Pathology - Institute of Clinical Pathology and Medical Research; Westmead Hospital; University of Sydney	CIDM-PH et al. et al
ncov/Australia/NSW1091/2020	EPI_ISL_593647	2020-08-24	4Cyte Pathology	NSW Health Pathology - Institute of Clinical Pathology and Medical Research; Westmead Hospital; University of Sydney	CIDM-PH et al. et al
ncov/Australia/NSW1092/2020	EPI_ISL_593648	2020-08-24	4Cyte Pathology	NSW Health Pathology - Institute of Clinical Pathology and Medical Research; Westmead Hospital; University of Sydney	CIDM-PH et al. et al
ncov/Australia/NSW1093/2020	EPI_ISL_593682	2020-08-26	Pathology West - NSW Health Pathology	NSW Health Pathology - Institute of Clinical Pathology and Medical Research; Westmead Hospital; University of Sydney	CIDM-PH et al. et al
ncov/Australia/NSW1094/2020	EPI_ISL_593763	2020-08-27	Sydney South West Pathology Service (SSWPS) - Liverpool Hospital - NSW Health Pathology	NSW Health Pathology - Institute of Clinical Pathology and Medical Research; Westmead Hospital; University of Sydney	CIDM-PH et al. et al
ncov/Australia/NSW1095/2020	EPI_ISL_593652	2020-08-29	Histopath	NSW Health Pathology - Institute of Clinical Pathology and Medical Research; Westmead Hospital; University of Sydney	CIDM-PH et al. et al
ncov/Australia/NSW1096/2020	EPI_ISL_593658	2020-08-30	Pathology North - Hunter - NSW Health Pathology	NSW Health Pathology - Institute of Clinical Pathology and Medical Research; Westmead Hospital; University of Sydney	CIDM-PH et al. et al
ncov/Australia/NSW1097/2020	EPI_ISL_593764	2020-09-03	Sydney South West Pathology Service (SSWPS) - Liverpool Hospital - NSW Health Pathology	NSW Health Pathology - Institute of Clinical Pathology and Medical Research; Westmead Hospital; University of Sydney	CIDM-PH et al. et al
ncov/Australia/NSW1098/2020	EPI_ISL_593713	2020-08-23	South Eastern Area Laboratory Services (SEALS)	NSW Health Pathology - Institute of Clinical Pathology and Medical Research; Westmead Hospital; University of Sydney	CIDM-PH et al. et al
ncov/Australia/NSW1099/2020	EPI_ISL_593714	2020-08-29	South Eastern Area Laboratory Services (SEALS)	NSW Health Pathology - Institute of Clinical Pathology and Medical Research; Westmead Hospital; University of Sydney	CIDM-PH et al. et al
ncov/Australia/NSW11/2020	EPI_ISL_413597	2020-03-02	Centre for Infectious Diseases and Microbiology- Public Health	NSW Health Pathology - Institute of Clinical Pathology and Medical Research; Westmead Hospital; University of Sydney	Lam C et al
ncov/Australia/NSW110/2020	EPI_ISL_427741	2020-03-21	Centre for Infectious Diseases and Microbiology Public Health	NSW Health Pathology - Institute of Clinical Pathology and Medical Research; Westmead Hospital; University of Sydney	Draper J et al
ncov/Australia/NSW1100/2020	EPI_ISL_593715	2020-08-29	South Eastern Area Laboratory Services (SEALS)	NSW Health Pathology - Institute of Clinical Pathology and Medical Research; Westmead Hospital; University of Sydney	CIDM-PH et al. et al
ncov/Australia/NSW1101/2020	EPI_ISL_593716	2020-08-29	South Eastern Area Laboratory Services (SEALS)	NSW Health Pathology - Institute of Clinical Pathology and Medical Research; Westmead Hospital; University of Sydney	CIDM-PH et al. et al
ncov/Australia/NSW1102/2020	EPI_ISL_593717	2020-08-29	South Eastern Area Laboratory Services (SEALS)	NSW Health Pathology - Institute of Clinical Pathology and Medical Research; Westmead Hospital; University of Sydney	CIDM-PH et al. et al
ncov/Australia/NSW1103/2020	EPI_ISL_593718	2020-08-31	South Eastern Area Laboratory Services (SEALS)	NSW Health Pathology - Institute of Clinical Pathology and Medical Research; Westmead Hospital; University of Sydney	CIDM-PH et al. et al
ncov/Australia/NSW1104/2020	EPI_ISL_593719	2020-08-22	South Eastern Area Laboratory Services (SEALS)	NSW Health Pathology - Institute of Clinical Pathology and Medical Research; Westmead Hospital; University of Sydney	CIDM-PH et al. et al
ncov/Australia/NSW1105/2020	EPI_ISL_593720	2020-06-06	South Eastern Area Laboratory Services (SEALS)	NSW Health Pathology - Institute of Clinical Pathology and Medical Research; Westmead Hospital; University of Sydney	CIDM-PH et al. et al
ncov/Australia/NSW1106/2020	EPI_ISL_593721	2020-08-20	South Eastern Area Laboratory Services (SEALS)	NSW Health Pathology - Institute of Clinical Pathology and Medical Research; Westmead Hospital; University of Sydney	CIDM-PH et al. et al
ncov/Australia/NSW1107/2020	EPI_ISL_593722	2020-08-11	South Eastern Area Laboratory Services (SEALS)	NSW Health Pathology - Institute of Clinical Pathology and Medical Research; Westmead Hospital; University of Sydney	CIDM-PH et al. et al
ncov/Australia/NSW1108/2020	EPI_ISL_593723	2020-08-11	South Eastern Area Laboratory Services (SEALS)	NSW Health Pathology - Institute of Clinical Pathology and Medical Research; Westmead Hospital; University of Sydney	CIDM-PH et al. et al
ncov/Australia/NSW1109/2020	EPI_ISL_593724	2020-08-15	South Eastern Area Laboratory Services (SEALS)	NSW Health Pathology - Institute of Clinical Pathology and Medical Research; Westmead Hospital; University of Sydney	CIDM-PH et al. et al
ncov/Australia/NSW111/2020	EPI_ISL_427661	2020-03-16	Centre for Infectious Diseases and Microbiology Public Health	NSW Health Pathology - Institute of Clinical Pathology and Medical Research; Westmead Hospital; University of Sydney	Sim E et al
ncov/Australia/NSW1111/2020	EPI_ISL_593726	2020-07-03	South Eastern Area Laboratory Services (SEALS)	NSW Health Pathology - Institute of Clinical Pathology and Medical Research; Westmead Hospital; University of Sydney	CIDM-PH et al. et al
ncov/Australia/NSW1112/2020	EPI_ISL_593727	2020-09-01	South Eastern Area Laboratory Services (SEALS)	NSW Health Pathology - Institute of Clinical Pathology and Medical Research; Westmead Hospital; University of Sydney	CIDM-PH et al. et al
ncov/Australia/NSW1113/2020	EPI_ISL_593728	2020-09-02	South Eastern Area Laboratory Services (SEALS)	NSW Health Pathology - Institute of Clinical Pathology and Medical Research; Westmead Hospital; University of Sydney	CIDM-PH et al. et al
ncov/Australia/NSW1114/2020	EPI_ISL_593770	2020-09-15	Pathology West - NSW Health Pathology	NSW Health Pathology - Institute of Clinical Pathology and Medical Research; Westmead Hospital; University of Sydney	CIDM-PH et al. et al
ncov/Australia/NSW1115/2020	EPI_ISL_593729	2020-09-15	South Eastern Area Laboratory Services (SEALS)	NSW Health Pathology - Institute of Clinical Pathology and Medical Research; Westmead Hospital; University of Sydney	CIDM-PH et al. et al
ncov/Australia/NSW1116/2020	EPI_ISL_593730	2020-09-15	South Eastern Area Laboratory Services (SEALS)	NSW Health Pathology - Institute of Clinical Pathology and Medical Research; Westmead Hospital; University of Sydney	CIDM-PH et al. et al
ncov/Australia/NSW1117/2020	EPI_ISL_593731	2020-09-15	South Eastern Area Laboratory Services (SEALS)	NSW Health Pathology - Institute of Clinical Pathology and Medical Research; Westmead Hospital; University of Sydney	CIDM-PH et al. et al
ncov/Australia/NSW1118/2020	EPI_ISL_593732	2020-09-12	South Eastern Area Laboratory Services (SEALS)	NSW Health Pathology - Institute of Clinical Pathology and Medical Research; Westmead Hospital; University of Sydney	CIDM-PH et al. et al
ncov/Australia/NSW1119/2020	EPI_ISL_593733	2020-09-12	South Eastern Area Laboratory Services (SEALS)	NSW Health Pathology - Institute of Clinical Pathology and Medical Research; Westmead Hospital; University of Sydney	CIDM-PH et al. et al
ncov/Australia/NSW112/2020	EPI_ISL_427666	2020-03-15	Centre for Infectious Diseases and Microbiology Public Health	NSW Health Pathology - Institute of Clinical Pathology and Medical Research; Westmead Hospital; University of Sydney	Bachmann N et al
ncov/Australia/NSW1120/2020	EPI_ISL_593734	2020-09-12	South Eastern Area Laboratory Services (SEALS)	NSW Health Pathology - Institute of Clinical Pathology and Medical Research; Westmead Hospital; University of Sydney	CIDM-PH et al. et al
ncov/Australia/NSW1121/2020	EPI_ISL_593735	2020-09-13	South Eastern Area Laboratory Services (SEALS)	NSW Health Pathology - Institute of Clinical Pathology and Medical Research; Westmead Hospital; University of Sydney	CIDM-PH et al. et al
ncov/Australia/NSW1122/2020	EPI_ISL_593736	2020-09-13	South Eastern Area Laboratory Services (SEALS)	NSW Health Pathology - Institute of Clinical Pathology and Medical Research; Westmead Hospital; University of Sydney	CIDM-PH et al. et al
ncov/Australia/NSW1123/2020	EPI_ISL_593737	2020-09-13	South Eastern Area Laboratory Services (SEALS)	NSW Health Pathology - Institute of Clinical Pathology and Medical Research; Westmead Hospital; University of Sydney	CIDM-PH et al. et al
ncov/Australia/NSW1124/2020	EPI_ISL_593738	2020-09-09	South Eastern Area Laboratory Services (SEALS)	NSW Health Pathology - Institute of Clinical Pathology and Medical Research; Westmead Hospital; University of Sydney	CIDM-PH et al. et al
ncov/Australia/NSW1125/2020	EPI_ISL_593739	2020-09-10	South Eastern Area Laboratory Services (SEALS)	NSW Health Pathology - Institute of Clinical Pathology and Medical Research; Westmead Hospital; University of Sydney	CIDM-PH et al. et al
ncov/Australia/NSW1126/2020	EPI_ISL_593740	2020-09-11	South Eastern Area Laboratory Services (SEALS)	NSW Health Pathology - Institute of Clinical Pathology and Medical Research; Westmead Hospital; University of Sydney	CIDM-PH et al. et al
ncov/Australia/NSW1127/2020	EPI_ISL_593741	2020-09-08	South Eastern Area Laboratory Services (SEALS)	NSW Health Pathology - Institute of Clinical Pathology and Medical Research; Westmead Hospital; University of Sydney	CIDM-PH et al. et al
ncov/Australia/NSW1128/2020	EPI_ISL_699642	2020-09-12	South Eastern Area Laboratory Services (SEALS)	NSW Health Pathology - Institute of Clinical Pathology and Medical Research; Westmead Hospital; University of Sydney	CIDM-PH et al. et al
ncov/Australia/NSW1129/2020	EPI_ISL_593742	2020-09-08	South Eastern Area Laboratory Services (SEALS)	NSW Health Pathology - Institute of Clinical Pathology and Medical Research; Westmead Hospital; University of Sydney	CIDM-PH et al. et al
ncov/Australia/NSW113/2020	EPI_ISL_427728	2020-03-17	Centre for Infectious Diseases and Microbiology Public Health	NSW Health Pathology - Institute of Clinical Pathology and Medical Research; Westmead Hospital; University of Sydney	Rockett R et al
ncov/Australia/NSW1130/2020	EPI_ISL_593743	2020-09-05	South Eastern Area Laboratory Services (SEALS)	NSW Health Pathology - Institute of Clinical Pathology and Medical Research; Westmead Hospital; University of Sydney	CIDM-PH et al. et al
ncov/Australia/NSW1131/2020	EPI_ISL_593765	2020-09-23	Sydney South West Pathology Service (SSWPS) - Liverpool Hospital - NSW Health Pathology	NSW Health Pathology - Institute of Clinical Pathology and Medical Research; Westmead Hospital; University of Sydney	CIDM-PH et al. et al
ncov/Australia/NSW1132/2020	EPI_ISL_593744	2020-09-29	South Eastern Area Laboratory Services (SEALS)	NSW Health Pathology - Institute of Clinical Pathology and Medical Research; Westmead Hospital; University of Sydney	CIDM-PH et al. et al
ncov/Australia/NSW1133/2020	EPI_ISL_593745	2020-10-04	South Eastern Area Laboratory Services (SEALS)	NSW Health Pathology - Institute of Clinical Pathology and Medical Research; Westmead Hospital; University of Sydney	CIDM-PH et al. et al
ncov/Australia/NSW1134/2020	EPI_ISL_593771	2020-04-09	South Eastern Area Laboratory Services (SEALS)	NSW Health Pathology - Institute of Clinical Pathology and Medical Research; Westmead Hospital; University of Sydney	CIDM-PH et al. et al
ncov/Australia/NSW1135/2020	EPI_ISL_593746	2020-04-27	South Eastern Area Laboratory Services (SEALS)	NSW Health Pathology - Institute of Clinical Pathology and Medical Research; Westmead Hospital; University of Sydney	CIDM-PH et al. et al
ncov/Australia/NSW1136/2020	EPI_ISL_593747	2020-04-27	South Eastern Area Laboratory Services (SEALS)	NSW Health Pathology - Institute of Clinical Pathology and Medical Research; Westmead Hospital; University of Sydney	CIDM-PH et al. et al
ncov/Australia/NSW1137/2020	EPI_ISL_593748	2020-07-27	South Eastern Area Laboratory Services (SEALS)	NSW Health Pathology - Institute of Clinical Pathology and Medical Research; Westmead Hospital; University of Sydney	CIDM-PH et al. et al
ncov/Australia/NSW1139/2020	EPI_ISL_593749	2020-06-16	South Eastern Area Laboratory Services (SEALS)	NSW Health Pathology - Institute of Clinical Pathology and Medical Research; Westmead Hospital; University of Sydney	CIDM-PH et al. et al
ncov/Australia/NSW114/2020	EPI_ISL_427724	2020-03-19	Centre for Infectious Diseases and Microbiology Public Health	NSW Health Pathology - Institute of Clinical Pathology and Medical Research; Westmead Hospital; University of Sydney	Lam C et al
ncov/Australia/NSW1140/2020	EPI_ISL_593750	2020-09-17	South Eastern Area Laboratory Services (SEALS)	NSW Health Pathology - Institute of Clinical Pathology and Medical Research; Westmead Hospital; University of Sydney	CIDM-PH et al. et al
ncov/Australia/NSW1141/2020	EPI_ISL_593751	2020-10-03	South Eastern Area Laboratory Services (SEALS)	NSW Health Pathology - Institute of Clinical Pathology and Medical Research; Westmead Hospital; University of Sydney	CIDM-PH et al. et al
ncov/Australia/NSW1142/2020	EPI_ISL_593752	2020-09-22	South Eastern Area Laboratory Services (SEALS)	NSW Health Pathology - Institute of Clinical Pathology and Medical Research; Westmead Hospital; University of Sydney	CIDM-PH et al. et al
ncov/Australia/NSW1143/2020	EPI_ISL_593753	2020-09-30	South Eastern Area Laboratory Services (SEALS)	NSW Health Pathology - Institute of Clinical Pathology and Medical Research; Westmead Hospital; University of Sydney	CIDM-PH et al. et al
ncov/Australia/NSW1145/2020	EPI_ISL_593754	2020-09-20	South Eastern Area Laboratory Services (SEALS)	NSW Health Pathology - Institute of Clinical Pathology and Medical Research; Westmead Hospital; University of Sydney	CIDM-PH et al. et al
ncov/Australia/NSW1146/2020	EPI_ISL_699643	2020-10-12	Medlab Pathology	NSW Health Pathology - Institute of Clinical Pathology and Medical Research; Westmead Hospital; University of Sydney	CIDM-PH et al. et al
ncov/Australia/NSW1148/2020	EPI_ISL_629001	2020-09-17	South Eastern Area Laboratory Services (SEALS)	NSW Health Pathology - Institute of Clinical Pathology and Medical Research; Westmead Hospital; University of Sydney	CIDM-PH et al. et al
ncov/Australia/NSW1149/2020	EPI_ISL_629002	2020-10-14	Sydney South West Pathology Service (SSWPS) - Liverpool Hospital - NSW Health Pathology	NSW Health Pathology - Institute of Clinical Pathology and Medical Research; Westmead Hospital; University of Sydney	CIDM-PH et al. et al
ncov/Australia/NSW115/2020	EPI_ISL_427696	2020-03-21	Centre for Infectious Diseases and Microbiology Public Health	NSW Health Pathology - Institute of Clinical Pathology and Medical Research; Westmead Hospital; University of Sydney	Gray K et al
ncov/Australia/NSW1150/2020	EPI_ISL_629003	2020-10-06	South Eastern Area Laboratory Services (SEALS)	NSW Health Pathology - Institute of Clinical Pathology and Medical Research; Westmead Hospital; University of Sydney	CIDM-PH et al. et al
ncov/Australia/NSW1151/2020	EPI_ISL_629004	2020-10-07	South Eastern Area Laboratory Services (SEALS)	NSW Health Pathology - Institute of Clinical Pathology and Medical Research; Westmead Hospital; University of Sydney	CIDM-PH et al. et al
ncov/Australia/NSW1152/2020	EPI_ISL_629005	2020-10-10	South Eastern Area Laboratory Services (SEALS)	NSW Health Pathology - Institute of Clinical Pathology and Medical Research; Westmead Hospital; University of Sydney	CIDM-PH et al. et al
ncov/Australia/NSW1153/2020	EPI_ISL_629006	2020-10-10	South Eastern Area Laboratory Services (SEALS)	NSW Health Pathology - Institute of Clinical Pathology and Medical Research; Westmead Hospital; University of Sydney	CIDM-PH et al. et al
ncov/Australia/NSW1154/2020	EPI_ISL_629007	2020-10-25	Laverty Pathology	NSW Health Pathology - Institute of Clinical Pathology and Medical Research; Westmead Hospital; University of Sydney	CIDM-PH et al. et al
ncov/Australia/NSW1155/2020	EPI_ISL_629008	2020-10-27	Laverty Pathology	NSW Health Pathology - Institute of Clinical Pathology and Medical Research; Westmead Hospital; University of Sydney	CIDM-PH et al. et al
ncov/Australia/NSW1156/2020	EPI_ISL_629009	2020-10-30	Laverty Pathology	NSW Health Pathology - Institute of Clinical Pathology and Medical Research; Westmead Hospital; University of Sydney	CIDM-PH et al. et al
ncov/Australia/NSW1157/2020	EPI_ISL_629010	2020-10-15	Sydney South West Pathology Service (SSWPS) - Royal Prince Alfred Hospital - NSW Health Pathology	NSW Health Pathology - Institute of Clinical Pathology and Medical Research; Westmead Hospital; University of Sydney	CIDM-PH et al. et al
ncov/Australia/NSW1158/2020	EPI_ISL_629029	2020-09-24	South Eastern Area Laboratory Services (SEALS)	NSW Health Pathology - Institute of Clinical Pathology and Medical Research; Westmead Hospital; University of Sydney	CIDM-PH et al. et al
ncov/Australia/NSW1159/2020	EPI_ISL_629030	2020-09-28	South Eastern Area Laboratory Services (SEALS)	NSW Health Pathology - Institute of Clinical Pathology and Medical Research; Westmead Hospital; University of Sydney	CIDM-PH et al. et al
ncov/Australia/NSW116/2020	EPI_ISL_427698	2020-03-21	Centre for Infectious Diseases and Microbiology Public Health	NSW Health Pathology - Institute of Clinical Pathology and Medical Research; Westmead Hospital; University of Sydney	Timms V et al
ncov/Australia/NSW1161/2020	EPI_ISL_639729	2020-08-02	Sydney South West Pathology Service (SSWPS) - Liverpool Hospital - NSW Health Pathology	NSW Health Pathology - Institute of Clinical Pathology and Medical Research; Westmead Hospital; University of Sydney	CIDM-PH et al. et al
ncov/Australia/NSW1162/2020	EPI_ISL_639730	2020-08-03	Sydney South West Pathology Service (SSWPS) - Liverpool Hospital - NSW Health Pathology	NSW Health Pathology - Institute of Clinical Pathology and Medical Research; Westmead Hospital; University of Sydney	CIDM-PH et al. et al
ncov/Australia/NSW1163/2020	EPI_ISL_639731	2020-10-07	Laverty Pathology	NSW Health Pathology - Institute of Clinical Pathology and Medical Research; Westmead Hospital; University of Sydney	CIDM-PH et al. et al
ncov/Australia/NSW1164/2020	EPI_ISL_639732	2020-10-18	Sydney South West Pathology Service (SSWPS) - Liverpool Hospital - NSW Health Pathology	NSW Health Pathology - Institute of Clinical Pathology and Medical Research; Westmead Hospital; University of Sydney	CIDM-PH et al. et al
ncov/Australia/NSW1165/2020	EPI_ISL_639733	2020-11-02	Laverty Pathology	NSW Health Pathology - Institute of Clinical Pathology and Medical Research; Westmead Hospital; University of Sydney	CIDM-PH et al. et al
ncov/Australia/NSW1166/2020	EPI_ISL_639734	2020-11-02	Sydney South West Pathology Service (SSWPS) - Liverpool Hospital - NSW Health Pathology	NSW Health Pathology - Institute of Clinical Pathology and Medical Research; Westmead Hospital; University of Sydney	CIDM-PH et al. et al
ncov/Australia/NSW1167/2020	EPI_ISL_639735	2020-11-02	Sydney South West Pathology Service (SSWPS) - Liverpool Hospital - NSW Health Pathology	NSW Health Pathology - Institute of Clinical Pathology and Medical Research; Westmead Hospital; University of Sydney	CIDM-PH et al. et al
ncov/Australia/NSW1168/2020	EPI_ISL_639736	2020-10-21	South Eastern Area Laboratory Services (SEALS)	NSW Health Pathology - Institute of Clinical Pathology and Medical Research; Westmead Hospital; University of Sydney	CIDM-PH et al. et al
ncov/Australia/NSW1169/2020	EPI_ISL_639737	2020-10-20	South Eastern Area Laboratory Services (SEALS)	NSW Health Pathology - Institute of Clinical Pathology and Medical Research; Westmead Hospital; University of Sydney	CIDM-PH et al. et al
ncov/Australia/NSW117/2020	EPI_ISL_427756	2020-03-24	Centre for Infectious Diseases and Microbiology Public Health	NSW Health Pathology - Institute of Clinical Pathology and Medical Research; Westmead Hospital; University of Sydney	Gall M et al
ncov/Australia/NSW1170/2020	EPI_ISL_639738	2020-10-26	South Eastern Area Laboratory Services (SEALS)	NSW Health Pathology - Institute of Clinical Pathology and Medical Research; Westmead Hospital; University of Sydney	CIDM-PH et al. et al
ncov/Australia/NSW1172/2020	EPI_ISL_667777	2020-08-31	Pathology West - NSW Health Pathology	NSW Health Pathology - Institute of Clinical Pathology and Medical Research; Westmead Hospital; University of Sydney	CIDM-PH et al. et al
ncov/Australia/NSW1173/2020	EPI_ISL_667778	2020-10-28	Sydney South West Pathology Service (SSWPS) - Royal Prince Alfred Hospital - NSW Health Pathology	NSW Health Pathology - Institute of Clinical Pathology and Medical Research; Westmead Hospital; University of Sydney	CIDM-PH et al. et al
ncov/Australia/NSW1174/2020	EPI_ISL_667779	2020-10-16	South Eastern Area Laboratory Services (SEALS)	NSW Health Pathology - Institute of Clinical Pathology and Medical Research; Westmead Hospital; University of Sydney	CIDM-PH et al. et al
ncov/Australia/NSW1176/2020	EPI_ISL_667780	2020-11-01	South Eastern Area Laboratory Services (SEALS)	NSW Health Pathology - Institute of Clinical Pathology and Medical Research; Westmead Hospital; University of Sydney	CIDM-PH et al. et al
ncov/Australia/NSW1177/2020	EPI_ISL_667781	2020-11-02	South Eastern Area Laboratory Services (SEALS)	NSW Health Pathology - Institute of Clinical Pathology and Medical Research; Westmead Hospital; University of Sydney	CIDM-PH et al. et al
ncov/Australia/NSW1178/2020	EPI_ISL_667782	2020-10-24	South Eastern Area Laboratory Services (SEALS)	NSW Health Pathology - Institute of Clinical Pathology and Medical Research; Westmead Hospital; University of Sydney	CIDM-PH et al. et al
ncov/Australia/NSW118/2020	EPI_ISL_427693	2020-03-22	Centre for Infectious Diseases and Microbiology Public Health	NSW Health Pathology - Institute of Clinical Pathology and Medical Research; Westmead Hospital; University of Sydney	Arnott A et al
ncov/Australia/NSW1180/2020	EPI_ISL_667783	2020-10-26	South Eastern Area Laboratory Services (SEALS)	NSW Health Pathology - Institute of Clinical Pathology and Medical Research; Westmead Hospital; University of Sydney	CIDM-PH et al. et al
ncov/Australia/NSW1181/2020	EPI_ISL_667784	2020-10-22	South Eastern Area Laboratory Services (SEALS)	NSW Health Pathology - Institute of Clinical Pathology and Medical Research; Westmead Hospital; University of Sydney	CIDM-PH et al. et al
ncov/Australia/NSW1182/2020	EPI_ISL_667785	2020-10-22	South Eastern Area Laboratory Services (SEALS)	NSW Health Pathology - Institute of Clinical Pathology and Medical Research; Westmead Hospital; University of Sydney	CIDM-PH et al. et al
ncov/Australia/NSW1184/2020	EPI_ISL_667786	2020-10-24	South Eastern Area Laboratory Services (SEALS)	NSW Health Pathology - Institute of Clinical Pathology and Medical Research; Westmead Hospital; University of Sydney	CIDM-PH et al. et al
ncov/Australia/NSW1186/2020	EPI_ISL_667787	2020-10-21	South Eastern Area Laboratory Services (SEALS)	NSW Health Pathology - Institute of Clinical Pathology and Medical Research; Westmead Hospital; University of Sydney	CIDM-PH et al. et al
ncov/Australia/NSW1187/2020	EPI_ISL_667788	2020-10-30	South Eastern Area Laboratory Services (SEALS)	NSW Health Pathology - Institute of Clinical Pathology and Medical Research; Westmead Hospital; University of Sydney	CIDM-PH et al. et al
ncov/Australia/NSW1188/2020	EPI_ISL_667789	2020-10-28	South Eastern Area Laboratory Services (SEALS)	NSW Health Pathology - Institute of Clinical Pathology and Medical Research; Westmead Hospital; University of Sydney	CIDM-PH et al. et al
ncov/Australia/NSW1189/2020	EPI_ISL_667790	2020-10-30	South Eastern Area Laboratory Services (SEALS)	NSW Health Pathology - Institute of Clinical Pathology and Medical Research; Westmead Hospital; University of Sydney	CIDM-PH et al. et al
ncov/Australia/NSW119/2020	EPI_ISL_427669	2020-03-22	Centre for Infectious Diseases and Microbiology Public Health	NSW Health Pathology - Institute of Clinical Pathology and Medical Research; Westmead Hospital; University of Sydney	Sadsad R et al
ncov/Australia/NSW1190/2020	EPI_ISL_667791	2020-10-25	South Eastern Area Laboratory Services (SEALS)	NSW Health Pathology - Institute of Clinical Pathology and Medical Research; Westmead Hospital; University of Sydney	CIDM-PH et al. et al
ncov/Australia/NSW1191/2020	EPI_ISL_671673	2020-10-21	South Eastern Area Laboratory Services (SEALS)	NSW Health Pathology - Institute of Clinical Pathology and Medical Research; Westmead Hospital; University of Sydney	CIDM-PH et al. et al
ncov/Australia/NSW1192/2020	EPI_ISL_667792	2020-10-21	South Eastern Area Laboratory Services (SEALS)	NSW Health Pathology - Institute of Clinical Pathology and Medical Research; Westmead Hospital; University of Sydney	CIDM-PH et al. et al
ncov/Australia/NSW1193/2020	EPI_ISL_667793	2020-10-30	South Eastern Area Laboratory Services (SEALS)	NSW Health Pathology - Institute of Clinical Pathology and Medical Research; Westmead Hospital; University of Sydney	CIDM-PH et al. et al
ncov/Australia/NSW1194/2020	EPI_ISL_667794	2020-10-30	South Eastern Area Laboratory Services (SEALS)	NSW Health Pathology - Institute of Clinical Pathology and Medical Research; Westmead Hospital; University of Sydney	CIDM-PH et al. et al
ncov/Australia/NSW1195/2020	EPI_ISL_667795	2020-10-30	South Eastern Area Laboratory Services (SEALS)	NSW Health Pathology - Institute of Clinical Pathology and Medical Research; Westmead Hospital; University of Sydney	CIDM-PH et al. et al
ncov/Australia/NSW1196/2020	EPI_ISL_667796	2020-10-11	South Eastern Area Laboratory Services (SEALS)	NSW Health Pathology - Institute of Clinical Pathology and Medical Research; Westmead Hospital; University of Sydney	CIDM-PH et al. et al
ncov/Australia/NSW1197/2020	EPI_ISL_667797	2020-10-17	South Eastern Area Laboratory Services (SEALS)	NSW Health Pathology - Institute of Clinical Pathology and Medical Research; Westmead Hospital; University of Sydney	CIDM-PH et al. et al
ncov/Australia/NSW12/2020	EPI_ISL_413598	2020-03-04	Centre for Infectious Diseases and Microbiology - Public Health	NSW Health Pathology - Institute of Clinical Pathology and Medical Research; Westmead Hospital; University of Sydney	Gray K et al
ncov/Australia/NSW120/2020	EPI_ISL_427679	2020-03-22	Centre for Infectious Diseases and Microbiology Public Health	NSW Health Pathology - Institute of Clinical Pathology and Medical Research; Westmead Hospital; University of Sydney	Draper J et al
ncov/Australia/NSW1202/2020	EPI_ISL_699653	2020-11-09	South Eastern Area Laboratory Services (SEALS)	NSW Health Pathology - Institute of Clinical Pathology and Medical Research; Westmead Hospital; University of Sydney	CIDM-PH et al. et al
ncov/Australia/NSW1204/2020	EPI_ISL_699654	2020-11-07	South Eastern Area Laboratory Services (SEALS)	NSW Health Pathology - Institute of Clinical Pathology and Medical Research; Westmead Hospital; University of Sydney	CIDM-PH et al. et al
ncov/Australia/NSW1208/2020	EPI_ISL_667806	2020-11-03	South Eastern Area Laboratory Services (SEALS)	NSW Health Pathology - Institute of Clinical Pathology and Medical Research; Westmead Hospital; University of Sydney	CIDM-PH et al. et al
ncov/Australia/NSW1209/2020	EPI_ISL_672574	2020-12-02	Histopath	NSW Health Pathology - Institute of Clinical Pathology and Medical Research; Westmead Hospital; University of Sydney	CIDM-PH et al. et al
ncov/Australia/NSW121/2020	EPI_ISL_427688	2020-03-22	Centre for Infectious Diseases and Microbiology Public Health	NSW Health Pathology - Institute of Clinical Pathology and Medical Research; Westmead Hospital; University of Sydney	Sim E et al
ncov/Australia/NSW1211/2020	EPI_ISL_672655	2020-11-16	South Eastern Area Laboratory Services (SEALS)	NSW Health Pathology - Institute of Clinical Pathology and Medical Research; Westmead Hospital; University of Sydney	CIDM-PH et al. et al
ncov/Australia/NSW1212/2020	EPI_ISL_672656	2020-11-19	South Eastern Area Laboratory Services (SEALS)	NSW Health Pathology - Institute of Clinical Pathology and Medical Research; Westmead Hospital; University of Sydney	CIDM-PH et al. et al
ncov/Australia/NSW1213/2020	EPI_ISL_672657	2020-11-19	South Eastern Area Laboratory Services (SEALS)	NSW Health Pathology - Institute of Clinical Pathology and Medical Research; Westmead Hospital; University of Sydney	CIDM-PH et al. et al
ncov/Australia/NSW1214/2020	EPI_ISL_672658	2020-11-19	South Eastern Area Laboratory Services (SEALS)	NSW Health Pathology - Institute of Clinical Pathology and Medical Research; Westmead Hospital; University of Sydney	CIDM-PH et al. et al
ncov/Australia/NSW1215/2020	EPI_ISL_672659	2020-11-17	South Eastern Area Laboratory Services (SEALS)	NSW Health Pathology - Institute of Clinical Pathology and Medical Research; Westmead Hospital; University of Sydney	CIDM-PH et al. et al
ncov/Australia/NSW1216/2020	EPI_ISL_672660	2020-11-14	South Eastern Area Laboratory Services (SEALS)	NSW Health Pathology - Institute of Clinical Pathology and Medical Research; Westmead Hospital; University of Sydney	CIDM-PH et al. et al
ncov/Australia/NSW1217/2020	EPI_ISL_672661	2020-11-13	South Eastern Area Laboratory Services (SEALS)	NSW Health Pathology - Institute of Clinical Pathology and Medical Research; Westmead Hospital; University of Sydney	CIDM-PH et al. et al
ncov/Australia/NSW1218/2020	EPI_ISL_672662	2020-11-13	South Eastern Area Laboratory Services (SEALS)	NSW Health Pathology - Institute of Clinical Pathology and Medical Research; Westmead Hospital; University of Sydney	CIDM-PH et al. et al
ncov/Australia/NSW1219/2020	EPI_ISL_708798	2020-12-15	Sydney South West Pathology Service (SSWPS) - Royal Prince Alfred Hospital - NSW Health Pathology	NSW Health Pathology - Institute of Clinical Pathology and Medical Research; Westmead Hospital; University of Sydney	CIDM-PH et al. et al
ncov/Australia/NSW122/2020	EPI_ISL_427778	2020-03-26	Centre for Infectious Diseases and Microbiology Public Health	NSW Health Pathology - Institute of Clinical Pathology and Medical Research; Westmead Hospital; University of Sydney	Bachmann N et al
ncov/Australia/NSW1220/2020	EPI_ISL_708799	2020-12-15	Pathology North - Royal North Shore Hospital - NSW Health Pathology	NSW Health Pathology - Institute of Clinical Pathology and Medical Research; Westmead Hospital; University of Sydney	CIDM-PH et al. et al
ncov/Australia/NSW1221/2020	EPI_ISL_710120	2020-11-08	South Eastern Area Laboratory Services (SEALS)	CIDM-PH et al.	CIDM-PH et al. et al
ncov/Australia/NSW1223/2020	EPI_ISL_710121	2020-11-03	South Eastern Area Laboratory Services (SEALS)	CIDM-PH et al.	CIDM-PH et al. et al
ncov/Australia/NSW1224/2020	EPI_ISL_710122	2020-11-14	South Eastern Area Laboratory Services (SEALS)	CIDM-PH et al.	CIDM-PH et al. et al
ncov/Australia/NSW1225/2020	EPI_ISL_710123	2020-11-19	South Eastern Area Laboratory Services (SEALS)	CIDM-PH et al.	CIDM-PH et al. et al
ncov/Australia/NSW1226/2020	EPI_ISL_710124	2020-11-29	South Eastern Area Laboratory Services (SEALS)	CIDM-PH et al.	CIDM-PH et al. et al
ncov/Australia/NSW1227/2020	EPI_ISL_710125	2020-12-02	South Eastern Area Laboratory Services (SEALS)	CIDM-PH et al.	CIDM-PH et al. et al
ncov/Australia/NSW1228/2020	EPI_ISL_710126	2020-12-04	South Eastern Area Laboratory Services (SEALS)	CIDM-PH et al.	CIDM-PH et al. et al
ncov/Australia/NSW1229/2020	EPI_ISL_710127	2020-12-01	South Eastern Area Laboratory Services (SEALS)	CIDM-PH et al.	CIDM-PH et al. et al
ncov/Australia/NSW123/2020	EPI_ISL_427780	2020-03-23	Centre for Infectious Diseases and Microbiology Public Health	NSW Health Pathology - Institute of Clinical Pathology and Medical Research; Westmead Hospital; University of Sydney	Rockett R et al
ncov/Australia/NSW1230/2020	EPI_ISL_710128	2020-12-01	South Eastern Area Laboratory Services (SEALS)	CIDM-PH et al.	CIDM-PH et al. et al
ncov/Australia/NSW1231/2020	EPI_ISL_710129	2020-12-16	Pathology North - Royal North Shore Hospital - NSW Health Pathology	CIDM-PH et al.	CIDM-PH et al. et al
ncov/Australia/NSW1232/2020	EPI_ISL_740863	2020-11-30	South Eastern Area Laboratory Services (SEALS)	NSW Health Pathology - Institute of Clinical Pathology and Medical Research; Westmead Hospital; University of Sydney	CIDM-PH et al. et al
ncov/Australia/NSW1233/2020	EPI_ISL_740864	2020-11-29	South Eastern Area Laboratory Services (SEALS)	NSW Health Pathology - Institute of Clinical Pathology and Medical Research; Westmead Hospital; University of Sydney	CIDM-PH et al. et al
ncov/Australia/NSW1234/2020	EPI_ISL_740865	2020-11-30	South Eastern Area Laboratory Services (SEALS)	NSW Health Pathology - Institute of Clinical Pathology and Medical Research; Westmead Hospital; University of Sydney	CIDM-PH et al. et al
ncov/Australia/NSW1235/2020	EPI_ISL_740866	2020-12-16	Pathology North - Royal North Shore Hospital - NSW Health Pathology	NSW Health Pathology - Institute of Clinical Pathology and Medical Research; Westmead Hospital; University of Sydney	CIDM-PH et al. et al
ncov/Australia/NSW1236/2020	EPI_ISL_740867	2020-12-14	South Eastern Area Laboratory Services (SEALS)	NSW Health Pathology - Institute of Clinical Pathology and Medical Research; Westmead Hospital; University of Sydney	CIDM-PH et al. et al
ncov/Australia/NSW1237/2020	EPI_ISL_740868	2020-12-14	South Eastern Area Laboratory Services (SEALS)	NSW Health Pathology - Institute of Clinical Pathology and Medical Research; Westmead Hospital; University of Sydney	CIDM-PH et al. et al
ncov/Australia/NSW1238/2020	EPI_ISL_740869	2020-12-10	South Eastern Area Laboratory Services (SEALS)	NSW Health Pathology - Institute of Clinical Pathology and Medical Research; Westmead Hospital; University of Sydney	CIDM-PH et al. et al
ncov/Australia/NSW1239/2020	EPI_ISL_740870	2020-12-11	South Eastern Area Laboratory Services (SEALS)	NSW Health Pathology - Institute of Clinical Pathology and Medical Research; Westmead Hospital; University of Sydney	CIDM-PH et al. et al
ncov/Australia/NSW124/2020	EPI_ISL_427782	2020-03-26	Centre for Infectious Diseases and Microbiology Public Health	NSW Health Pathology - Institute of Clinical Pathology and Medical Research; Westmead Hospital; University of Sydney	Lam C et al
ncov/Australia/NSW1240/2020	EPI_ISL_740871	2020-12-08	South Eastern Area Laboratory Services (SEALS)	NSW Health Pathology - Institute of Clinical Pathology and Medical Research; Westmead Hospital; University of Sydney	CIDM-PH et al. et al
ncov/Australia/NSW1241/2020	EPI_ISL_740872	2020-12-08	South Eastern Area Laboratory Services (SEALS)	NSW Health Pathology - Institute of Clinical Pathology and Medical Research; Westmead Hospital; University of Sydney	CIDM-PH et al. et al
ncov/Australia/NSW1242/2020	EPI_ISL_740873	2020-12-09	South Eastern Area Laboratory Services (SEALS)	NSW Health Pathology - Institute of Clinical Pathology and Medical Research; Westmead Hospital; University of Sydney	CIDM-PH et al. et al
ncov/Australia/NSW1243/2020	EPI_ISL_740874	2020-12-09	South Eastern Area Laboratory Services (SEALS)	NSW Health Pathology - Institute of Clinical Pathology and Medical Research; Westmead Hospital; University of Sydney	CIDM-PH et al. et al
ncov/Australia/NSW1244/2020	EPI_ISL_740875	2020-12-16	Pathology North - Royal North Shore Hospital - NSW Health Pathology	NSW Health Pathology - Institute of Clinical Pathology and Medical Research; Westmead Hospital; University of Sydney	CIDM-PH et al. et al
ncov/Australia/NSW1245/2020	EPI_ISL_740876	2020-12-16	Pathology North - Royal North Shore Hospital - NSW Health Pathology	NSW Health Pathology - Institute of Clinical Pathology and Medical Research; Westmead Hospital; University of Sydney	CIDM-PH et al. et al
ncov/Australia/NSW1246/2020	EPI_ISL_740877	2020-12-16	Pathology North - Royal North Shore Hospital - NSW Health Pathology	NSW Health Pathology - Institute of Clinical Pathology and Medical Research; Westmead Hospital; University of Sydney	CIDM-PH et al. et al
ncov/Australia/NSW1247/2020	EPI_ISL_740878	2020-12-16	Pathology North - Royal North Shore Hospital - NSW Health Pathology	NSW Health Pathology - Institute of Clinical Pathology and Medical Research; Westmead Hospital; University of Sydney	CIDM-PH et al. et al
ncov/Australia/NSW1248/2020	EPI_ISL_740879	2020-12-17	Histopath	NSW Health Pathology - Institute of Clinical Pathology and Medical Research; Westmead Hospital; University of Sydney	CIDM-PH et al. et al
ncov/Australia/NSW1249/2020	EPI_ISL_740880	2020-12-17	Histopath	NSW Health Pathology - Institute of Clinical Pathology and Medical Research; Westmead Hospital; University of Sydney	CIDM-PH et al. et al
ncov/Australia/NSW125/2020	EPI_ISL_427785	2020-03-23	Centre for Infectious Diseases and Microbiology Public Health	NSW Health Pathology - Institute of Clinical Pathology and Medical Research; Westmead Hospital; University of Sydney	Gray K et al
ncov/Australia/NSW1250/2020	EPI_ISL_740881	2020-12-19	Douglass Hanly Moir Pathology	NSW Health Pathology - Institute of Clinical Pathology and Medical Research; Westmead Hospital; University of Sydney	CIDM-PH et al. et al
ncov/Australia/NSW1251/2020	EPI_ISL_740882	2020-12-19	Douglass Hanly Moir Pathology	NSW Health Pathology - Institute of Clinical Pathology and Medical Research; Westmead Hospital; University of Sydney	CIDM-PH et al. et al
ncov/Australia/NSW1252/2020	EPI_ISL_740883	2020-12-18	Pathology North - Royal North Shore Hospital - NSW Health Pathology	NSW Health Pathology - Institute of Clinical Pathology and Medical Research; Westmead Hospital; University of Sydney	CIDM-PH et al. et al
ncov/Australia/NSW1253/2020	EPI_ISL_740884	2020-12-18	Pathology North - Royal North Shore Hospital - NSW Health Pathology	NSW Health Pathology - Institute of Clinical Pathology and Medical Research; Westmead Hospital; University of Sydney	CIDM-PH et al. et al
ncov/Australia/NSW1254/2020	EPI_ISL_740885	2020-12-17	Pathology North - Royal North Shore Hospital - NSW Health Pathology	NSW Health Pathology - Institute of Clinical Pathology and Medical Research; Westmead Hospital; University of Sydney	CIDM-PH et al. et al
ncov/Australia/NSW1255/2020	EPI_ISL_740886	2020-12-18	Pathology North - Royal North Shore Hospital - NSW Health Pathology	NSW Health Pathology - Institute of Clinical Pathology and Medical Research; Westmead Hospital; University of Sydney	CIDM-PH et al. et al
ncov/Australia/NSW1256/2020	EPI_ISL_740887	2020-12-18	Pathology North - Royal North Shore Hospital - NSW Health Pathology	NSW Health Pathology - Institute of Clinical Pathology and Medical Research; Westmead Hospital; University of Sydney	CIDM-PH et al. et al
ncov/Australia/NSW1257/2020	EPI_ISL_740888	2020-12-19	Pathology North - Royal North Shore Hospital - NSW Health Pathology	NSW Health Pathology - Institute of Clinical Pathology and Medical Research; Westmead Hospital; University of Sydney	CIDM-PH et al. et al
ncov/Australia/NSW1258/2020	EPI_ISL_740889	2020-12-18	Pathology North - Royal North Shore Hospital - NSW Health Pathology	NSW Health Pathology - Institute of Clinical Pathology and Medical Research; Westmead Hospital; University of Sydney	CIDM-PH et al. et al
ncov/Australia/NSW1259/2020	EPI_ISL_740890	2020-12-20	Pathology West - NSW Health Pathology	NSW Health Pathology - Institute of Clinical Pathology and Medical Research; Westmead Hospital; University of Sydney	CIDM-PH et al. et al
ncov/Australia/NSW126/2020	EPI_ISL_427794	2020-03-23	Centre for Infectious Diseases and Microbiology Public Health	NSW Health Pathology - Institute of Clinical Pathology and Medical Research; Westmead Hospital; University of Sydney	Timms V et al
ncov/Australia/NSW1260/2020	EPI_ISL_740891	2020-12-17	Pathology North - Hunter - NSW Health Pathology	NSW Health Pathology - Institute of Clinical Pathology and Medical Research; Westmead Hospital; University of Sydney	CIDM-PH et al. et al
ncov/Australia/NSW1261/2020	EPI_ISL_740892	2020-12-18	Laverty Pathology	NSW Health Pathology - Institute of Clinical Pathology and Medical Research; Westmead Hospital; University of Sydney	CIDM-PH et al. et al
ncov/Australia/NSW1262/2020	EPI_ISL_740893	2020-12-18	Laverty Pathology	NSW Health Pathology - Institute of Clinical Pathology and Medical Research; Westmead Hospital; University of Sydney	CIDM-PH et al. et al
ncov/Australia/NSW1263/2020	EPI_ISL_740894	2020-12-14	Sydney South West Pathology Service (SSWPS) - Royal Prince Alfred Hospital - NSW Health Pathology	NSW Health Pathology - Institute of Clinical Pathology and Medical Research; Westmead Hospital; University of Sydney	CIDM-PH et al. et al
ncov/Australia/NSW1264/2020	EPI_ISL_740895	2020-12-14	Sydney South West Pathology Service (SSWPS) - Royal Prince Alfred Hospital - NSW Health Pathology	NSW Health Pathology - Institute of Clinical Pathology and Medical Research; Westmead Hospital; University of Sydney	CIDM-PH et al. et al
ncov/Australia/NSW1265/2020	EPI_ISL_740896	2020-12-22	Histopath	NSW Health Pathology - Institute of Clinical Pathology and Medical Research; Westmead Hospital; University of Sydney	CIDM-PH et al. et al
ncov/Australia/NSW1266/2020	EPI_ISL_745097	2020-12-16	Pathology North - Royal North Shore Hospital - NSW Health Pathology	CIDM-PH, Westmead Hospital	CIDM-PH et al. et al
ncov/Australia/NSW1267/2020	EPI_ISL_745098	2020-12-16	Pathology North - Royal North Shore Hospital - NSW Health Pathology	CIDM-PH, Westmead Hospital	CIDM-PH et al. et al
ncov/Australia/NSW1268/2020	EPI_ISL_745099	2020-12-16	Pathology North - Royal North Shore Hospital - NSW Health Pathology	CIDM-PH, Westmead Hospital	CIDM-PH et al. et al
ncov/Australia/NSW1269/2020	EPI_ISL_745100	2020-12-17	Pathology North - Royal North Shore Hospital - NSW Health Pathology	CIDM-PH, Westmead Hospital	CIDM-PH et al. et al
ncov/Australia/NSW127/2020	EPI_ISL_427808	2020-03-26	Centre for Infectious Diseases and Microbiology Public Health	NSW Health Pathology - Institute of Clinical Pathology and Medical Research; Westmead Hospital; University of Sydney	Gall M et al
ncov/Australia/NSW1270/2020	EPI_ISL_745101	2020-12-17	Pathology North - Royal North Shore Hospital - NSW Health Pathology	CIDM-PH, Westmead Hospital	CIDM-PH et al. et al
ncov/Australia/NSW1271/2020	EPI_ISL_745102	2020-12-17	Pathology North - Royal North Shore Hospital - NSW Health Pathology	CIDM-PH, Westmead Hospital	CIDM-PH et al. et al
ncov/Australia/NSW1272/2020	EPI_ISL_745103	2020-12-17	Pathology North - Royal North Shore Hospital - NSW Health Pathology	CIDM-PH, Westmead Hospital	CIDM-PH et al. et al
ncov/Australia/NSW1273/2020	EPI_ISL_745104	2020-12-17	Pathology North - Royal North Shore Hospital - NSW Health Pathology	CIDM-PH, Westmead Hospital	CIDM-PH et al. et al
ncov/Australia/NSW1274/2020	EPI_ISL_745105	2020-12-16	Pathology North - Royal North Shore Hospital - NSW Health Pathology	CIDM-PH, Westmead Hospital	CIDM-PH et al. et al
ncov/Australia/NSW1275/2020	EPI_ISL_745091	2020-12-17	Australian Clinical Labs	CIDM-PH, Westmead Hospital	CIDM-PH et al. et al
ncov/Australia/NSW1276/2020	EPI_ISL_745092	2020-12-17	Australian Clinical Labs	CIDM-PH, Westmead Hospital	CIDM-PH et al. et al
ncov/Australia/NSW1277/2020	EPI_ISL_745108	2020-12-17	St Vincent's Pathology (SydPath)	CIDM-PH, Westmead Hospital	CIDM-PH et al. et al
ncov/Australia/NSW1278/2020	EPI_ISL_745093	2020-12-17	Histopath	CIDM-PH, Westmead Hospital	CIDM-PH et al. et al
ncov/Australia/NSW1279/2020	EPI_ISL_745094	2020-12-17	Histopath	CIDM-PH, Westmead Hospital	CIDM-PH et al. et al
ncov/Australia/NSW128/2020	EPI_ISL_427689	2020-03-22	Centre for Infectious Diseases and Microbiology Public Health	NSW Health Pathology - Institute of Clinical Pathology and Medical Research; Westmead Hospital; University of Sydney	Arnott A et al
ncov/Australia/NSW1280/2020	EPI_ISL_745095	2020-12-17	Laverty Pathology	CIDM-PH, Westmead Hospital	CIDM-PH et al. et al
ncov/Australia/NSW1281/2020	EPI_ISL_745096	2020-12-17	Pathology North - Hunter - NSW Health Pathology	CIDM-PH, Westmead Hospital	CIDM-PH et al. et al
ncov/Australia/NSW1282/2020	EPI_ISL_745106	2020-12-17	Pathology North - Royal North Shore Hospital - NSW Health Pathology	CIDM-PH, Westmead Hospital	CIDM-PH et al. et al
ncov/Australia/NSW1283/2020	EPI_ISL_745107	2020-12-17	Pathology North - Royal North Shore Hospital - NSW Health Pathology	CIDM-PH, Westmead Hospital	CIDM-PH et al. et al
ncov/Australia/NSW129/2020	EPI_ISL_427760	2020-03-23	Centre for Infectious Diseases and Microbiology Public Health	NSW Health Pathology - Institute of Clinical Pathology and Medical Research; Westmead Hospital; University of Sydney	Sadsad R et al
ncov/Australia/NSW13/2020	EPI_ISL_413599	2020-03-04	Centre for Infectious Diseases and Microbiology - Public Health	NSW Health Pathology - Institute of Clinical Pathology and Medical Research; Westmead Hospital; University of Sydney	Timms et al
ncov/Australia/NSW130/2020	EPI_ISL_427768	2020-03-24	Centre for Infectious Diseases and Microbiology Public Health	NSW Health Pathology - Institute of Clinical Pathology and Medical Research; Westmead Hospital; University of Sydney	Draper J et al
ncov/Australia/NSW131/2020	EPI_ISL_427783	2020-03-23	Centre for Infectious Diseases and Microbiology Public Health	NSW Health Pathology - Institute of Clinical Pathology and Medical Research; Westmead Hospital; University of Sydney	Sim E et al
ncov/Australia/NSW132/2020	EPI_ISL_427787	2020-03-23	Centre for Infectious Diseases and Microbiology Public Health	NSW Health Pathology - Institute of Clinical Pathology and Medical Research; Westmead Hospital; University of Sydney	Bachmann N et al
ncov/Australia/NSW133/2020	EPI_ISL_427791	2020-03-26	Centre for Infectious Diseases and Microbiology Public Health	NSW Health Pathology - Institute of Clinical Pathology and Medical Research; Westmead Hospital; University of Sydney	Rockett R et al
ncov/Australia/NSW134/2020	EPI_ISL_427742	2020-03-21	Centre for Infectious Diseases and Microbiology Public Health	NSW Health Pathology - Institute of Clinical Pathology and Medical Research; Westmead Hospital; University of Sydney	Lam C et al
ncov/Australia/NSW135/2020	EPI_ISL_427673	2020-03-22	Centre for Infectious Diseases and Microbiology Public Health	NSW Health Pathology - Institute of Clinical Pathology and Medical Research; Westmead Hospital; University of Sydney	Gray K et al
ncov/Australia/NSW136/2020	EPI_ISL_427692	2020-03-23	Centre for Infectious Diseases and Microbiology Public Health	NSW Health Pathology - Institute of Clinical Pathology and Medical Research; Westmead Hospital; University of Sydney	Timms V et al
ncov/Australia/NSW137/2020	EPI_ISL_427700	2020-03-23	Centre for Infectious Diseases and Microbiology Public Health	NSW Health Pathology - Institute of Clinical Pathology and Medical Research; Westmead Hospital; University of Sydney	Gall M et al
ncov/Australia/NSW138/2020	EPI_ISL_427761	2020-03-23	Centre for Infectious Diseases and Microbiology Public Health	NSW Health Pathology - Institute of Clinical Pathology and Medical Research; Westmead Hospital; University of Sydney	Arnott A et al
ncov/Australia/NSW1386/2020	EPI_ISL_779396	2020-12-17	Pathology North - Royal North Shore Hospital - NSW Health Pathology	NSW Health Pathology - Institute of Clinical Pathology and Medical Research; Westmead Hospital; University of Sydney	CIDM-PH et al. et al
ncov/Australia/NSW1387/2020	EPI_ISL_779397	2020-12-21	South Eastern Area Laboratory Services (SEALS)	NSW Health Pathology - Institute of Clinical Pathology and Medical Research; Westmead Hospital; University of Sydney	CIDM-PH et al. et al
ncov/Australia/NSW1388/2021	EPI_ISL_779398	2021-01-04	Douglass Hanly Moir Pathology	NSW Health Pathology - Institute of Clinical Pathology and Medical Research; Westmead Hospital; University of Sydney	CIDM-PH et al. et al
ncov/Australia/NSW1389/2020	EPI_ISL_779399	2020-12-30	South Eastern Area Laboratory Services (SEALS)	NSW Health Pathology - Institute of Clinical Pathology and Medical Research; Westmead Hospital; University of Sydney	CIDM-PH et al. et al
ncov/Australia/NSW139/2020	EPI_ISL_427795	2020-03-25	Centre for Infectious Diseases and Microbiology Public Health	NSW Health Pathology - Institute of Clinical Pathology and Medical Research; Westmead Hospital; University of Sydney	Sadsad R et al
ncov/Australia/NSW1390/2020	EPI_ISL_779400	2020-12-29	South Eastern Area Laboratory Services (SEALS)	NSW Health Pathology - Institute of Clinical Pathology and Medical Research; Westmead Hospital; University of Sydney	CIDM-PH et al. et al
ncov/Australia/NSW1391/2021	EPI_ISL_779401	2021-01-01	South Eastern Area Laboratory Services (SEALS)	NSW Health Pathology - Institute of Clinical Pathology and Medical Research; Westmead Hospital; University of Sydney	CIDM-PH et al. et al
ncov/Australia/NSW1392/2021	EPI_ISL_791279	2021-01-01	South Eastern Area Laboratory Services (SEALS)	NSW Health Pathology - Institute of Clinical Pathology and Medical Research; Westmead Hospital; University of Sydney	CIDM-PH et al. et al
ncov/Australia/NSW1393/2021	EPI_ISL_779402	2021-01-02	South Eastern Area Laboratory Services (SEALS)	NSW Health Pathology - Institute of Clinical Pathology and Medical Research; Westmead Hospital; University of Sydney	CIDM-PH et al. et al
ncov/Australia/NSW14/2020	EPI_ISL_413600	2020-03-03	Centre for Infectious Diseases and Microbiology - Public Health	NSW Health Pathology - Institute of Clinical Pathology and Medical Research; Westmead Hospital; University of Sydney	Gall et al
ncov/Australia/NSW140/2020	EPI_ISL_427799	2020-03-25	Centre for Infectious Diseases and Microbiology Public Health	NSW Health Pathology - Institute of Clinical Pathology and Medical Research; Westmead Hospital; University of Sydney	Draper J et al
ncov/Australia/NSW1409/2020	EPI_ISL_792024	2020-12-17	Pathology North - Royal North Shore Hospital - NSW Health Pathology	NSW Health Pathology - Institute of Clinical Pathology and Medical Research; Westmead Hospital; University of Sydney	CIDM-PH et al. et al
ncov/Australia/NSW141/2020	EPI_ISL_427802	2020-03-22	Centre for Infectious Diseases and Microbiology Public Health	NSW Health Pathology - Institute of Clinical Pathology and Medical Research; Westmead Hospital; University of Sydney	Sim E et al
ncov/Australia/NSW1410/2020	EPI_ISL_792025	2020-12-17	Pathology North - Royal North Shore Hospital - NSW Health Pathology	NSW Health Pathology - Institute of Clinical Pathology and Medical Research; Westmead Hospital; University of Sydney	CIDM-PH et al. et al
ncov/Australia/NSW1411/2020	EPI_ISL_792026	2020-12-19	Douglass Hanly Moir Pathology	NSW Health Pathology - Institute of Clinical Pathology and Medical Research; Westmead Hospital; University of Sydney	CIDM-PH et al. et al
ncov/Australia/NSW1412/2020	EPI_ISL_792027	2020-12-18	Pathology North - Royal North Shore Hospital - NSW Health Pathology	NSW Health Pathology - Institute of Clinical Pathology and Medical Research; Westmead Hospital; University of Sydney	CIDM-PH et al. et al
ncov/Australia/NSW1413/2020	EPI_ISL_792028	2020-12-18	Laverty Pathology	NSW Health Pathology - Institute of Clinical Pathology and Medical Research; Westmead Hospital; University of Sydney	CIDM-PH et al. et al
ncov/Australia/NSW1414/2020	EPI_ISL_792029	2020-12-20	Laverty Pathology	NSW Health Pathology - Institute of Clinical Pathology and Medical Research; Westmead Hospital; University of Sydney	CIDM-PH et al. et al
ncov/Australia/NSW1416/2020	EPI_ISL_792030	2020-12-20	Laverty Pathology	NSW Health Pathology - Institute of Clinical Pathology and Medical Research; Westmead Hospital; University of Sydney	CIDM-PH et al. et al
ncov/Australia/NSW1417/2020	EPI_ISL_792031	2020-12-20	Histopath	NSW Health Pathology - Institute of Clinical Pathology and Medical Research; Westmead Hospital; University of Sydney	CIDM-PH et al. et al
ncov/Australia/NSW1418/2020	EPI_ISL_792032	2020-12-22	Pathology West - NSW Health Pathology	NSW Health Pathology - Institute of Clinical Pathology and Medical Research; Westmead Hospital; University of Sydney	CIDM-PH et al. et al
ncov/Australia/NSW1419/2020	EPI_ISL_792033	2020-12-22	Laverty Pathology	NSW Health Pathology - Institute of Clinical Pathology and Medical Research; Westmead Hospital; University of Sydney	CIDM-PH et al. et al
ncov/Australia/NSW142/2020	EPI_ISL_427749	2020-03-24	Centre for Infectious Diseases and Microbiology Public Health	NSW Health Pathology - Institute of Clinical Pathology and Medical Research; Westmead Hospital; University of Sydney	Bachmann N et al
ncov/Australia/NSW1420/2020	EPI_ISL_792034	2020-12-22	Douglass Hanly Moir Pathology	NSW Health Pathology - Institute of Clinical Pathology and Medical Research; Westmead Hospital; University of Sydney	CIDM-PH et al. et al
ncov/Australia/NSW1421/2020	EPI_ISL_792035	2020-12-18	South Eastern Area Laboratory Services (SEALS)	NSW Health Pathology - Institute of Clinical Pathology and Medical Research; Westmead Hospital; University of Sydney	CIDM-PH et al. et al
ncov/Australia/NSW1422/2020	EPI_ISL_792036	2020-12-20	South Eastern Area Laboratory Services (SEALS)	NSW Health Pathology - Institute of Clinical Pathology and Medical Research; Westmead Hospital; University of Sydney	CIDM-PH et al. et al
ncov/Australia/NSW1423/2021	EPI_ISL_792037	2021-01-01	South Eastern Area Laboratory Services (SEALS)	NSW Health Pathology - Institute of Clinical Pathology and Medical Research; Westmead Hospital; University of Sydney	CIDM-PH et al. et al
ncov/Australia/NSW1424/2021	EPI_ISL_803108	2021-01-10	Pathology West - NSW Health Pathology	NSW Health Pathology - Institute of Clinical Pathology and Medical Research; Westmead Hospital; University of Sydney	CIDM-PH et al. et al
ncov/Australia/NSW1425/2021	EPI_ISL_803109	2021-01-11	Pathology West - NSW Health Pathology	NSW Health Pathology - Institute of Clinical Pathology and Medical Research; Westmead Hospital; University of Sydney	CIDM-PH et al. et al
ncov/Australia/NSW1426/2021	EPI_ISL_803110	2021-01-08	Sydney South West Pathology Service (SSWPS) - Royal Prince Alfred Hospital - NSW Health Pathology	NSW Health Pathology - Institute of Clinical Pathology and Medical Research; Westmead Hospital; University of Sydney	CIDM-PH et al. et al
ncov/Australia/NSW1427/2021	EPI_ISL_803111	2021-01-08	Sydney South West Pathology Service (SSWPS) - Royal Prince Alfred Hospital - NSW Health Pathology	NSW Health Pathology - Institute of Clinical Pathology and Medical Research; Westmead Hospital; University of Sydney	CIDM-PH et al. et al
ncov/Australia/NSW1428/2021	EPI_ISL_803112	2021-01-08	Sydney South West Pathology Service (SSWPS) - Royal Prince Alfred Hospital - NSW Health Pathology	NSW Health Pathology - Institute of Clinical Pathology and Medical Research; Westmead Hospital; University of Sydney	CIDM-PH et al. et al
ncov/Australia/NSW1429/2021	EPI_ISL_803113	2021-01-08	Sydney South West Pathology Service (SSWPS) - Royal Prince Alfred Hospital - NSW Health Pathology	NSW Health Pathology - Institute of Clinical Pathology and Medical Research; Westmead Hospital; University of Sydney	CIDM-PH et al. et al
ncov/Australia/NSW143/2020	EPI_ISL_427737	2020-03-21	Centre for Infectious Diseases and Microbiology Public Health	NSW Health Pathology - Institute of Clinical Pathology and Medical Research; Westmead Hospital; University of Sydney	Rockett R et al
ncov/Australia/NSW1430/2021	EPI_ISL_803114	2021-01-08	Sydney South West Pathology Service (SSWPS) - Royal Prince Alfred Hospital - NSW Health Pathology	NSW Health Pathology - Institute of Clinical Pathology and Medical Research; Westmead Hospital; University of Sydney	CIDM-PH et al. et al
ncov/Australia/NSW1431/2020	EPI_ISL_806718	2020-11-08	Sydney South West Pathology Service (SSWPS) - Royal Prince Alfred Hospital - NSW Health Pathology	NSW Health Pathology - Institute of Clinical Pathology and Medical Research; Westmead Hospital; University of Sydney	CIDM-PH et al. et al
ncov/Australia/NSW1432/2020	EPI_ISL_806719	2020-12-24	Pathology North - Royal North Shore Hospital - NSW Health Pathology	NSW Health Pathology - Institute of Clinical Pathology and Medical Research; Westmead Hospital; University of Sydney	CIDM-PH et al. et al
ncov/Australia/NSW1433/2020	EPI_ISL_806720	2020-12-26	Laverty Pathology	NSW Health Pathology - Institute of Clinical Pathology and Medical Research; Westmead Hospital; University of Sydney	CIDM-PH et al. et al
ncov/Australia/NSW1434/2020	EPI_ISL_806721	2020-12-27	Histopath	NSW Health Pathology - Institute of Clinical Pathology and Medical Research; Westmead Hospital; University of Sydney	CIDM-PH et al. et al
ncov/Australia/NSW1435/2020	EPI_ISL_806722	2020-12-27	South Eastern Area Laboratory Services (SEALS)	NSW Health Pathology - Institute of Clinical Pathology and Medical Research; Westmead Hospital; University of Sydney	CIDM-PH et al. et al
ncov/Australia/NSW1436/2020	EPI_ISL_806723	2020-12-31	4Cyte Pathology	NSW Health Pathology - Institute of Clinical Pathology and Medical Research; Westmead Hospital; University of Sydney	CIDM-PH et al. et al
ncov/Australia/NSW1437/2020	EPI_ISL_806724	2020-12-29	Sydney South West Pathology Service (SSWPS) - Royal Prince Alfred Hospital - NSW Health Pathology	NSW Health Pathology - Institute of Clinical Pathology and Medical Research; Westmead Hospital; University of Sydney	CIDM-PH et al. et al
ncov/Australia/NSW1438/2021	EPI_ISL_806725	2021-01-02	Medlab Pathology	NSW Health Pathology - Institute of Clinical Pathology and Medical Research; Westmead Hospital; University of Sydney	CIDM-PH et al. et al
ncov/Australia/NSW1439/2021	EPI_ISL_806726	2021-01-01	4Cyte Pathology	NSW Health Pathology - Institute of Clinical Pathology and Medical Research; Westmead Hospital; University of Sydney	CIDM-PH et al. et al
ncov/Australia/NSW144/2020	EPI_ISL_427738	2020-03-21	Centre for Infectious Diseases and Microbiology Public Health	NSW Health Pathology - Institute of Clinical Pathology and Medical Research; Westmead Hospital; University of Sydney	Lam C et al
ncov/Australia/NSW1440/2020	EPI_ISL_806727	2020-12-31	4Cyte Pathology	NSW Health Pathology - Institute of Clinical Pathology and Medical Research; Westmead Hospital; University of Sydney	CIDM-PH et al. et al
ncov/Australia/NSW1441/2021	EPI_ISL_806728	2021-01-01	Sydney South West Pathology Service (SSWPS) - Liverpool Hospital - NSW Health Pathology	NSW Health Pathology - Institute of Clinical Pathology and Medical Research; Westmead Hospital; University of Sydney	CIDM-PH et al. et al
ncov/Australia/NSW1442/2021	EPI_ISL_806729	2021-01-06	Sydney South West Pathology Service (SSWPS) - Royal Prince Alfred Hospital - NSW Health Pathology	NSW Health Pathology - Institute of Clinical Pathology and Medical Research; Westmead Hospital; University of Sydney	CIDM-PH et al. et al
ncov/Australia/NSW145/2020	EPI_ISL_427708	2020-03-21	Centre for Infectious Diseases and Microbiology Public Health	NSW Health Pathology - Institute of Clinical Pathology and Medical Research; Westmead Hospital; University of Sydney	Gray K et al
ncov/Australia/NSW146/2020	EPI_ISL_427682	2020-03-23	Centre for Infectious Diseases and Microbiology Public Health	NSW Health Pathology - Institute of Clinical Pathology and Medical Research; Westmead Hospital; University of Sydney	Timms V et al
ncov/Australia/NSW147/2020	EPI_ISL_427764	2020-03-25	Centre for Infectious Diseases and Microbiology Public Health	NSW Health Pathology - Institute of Clinical Pathology and Medical Research; Westmead Hospital; University of Sydney	Gall M et al
ncov/Australia/NSW148/2020	EPI_ISL_427683	2020-03-23	Centre for Infectious Diseases and Microbiology Public Health	NSW Health Pathology - Institute of Clinical Pathology and Medical Research; Westmead Hospital; University of Sydney	Arnott A et al
ncov/Australia/NSW149/2020	EPI_ISL_427775	2020-03-26	Centre for Infectious Diseases and Microbiology Public Health	NSW Health Pathology - Institute of Clinical Pathology and Medical Research; Westmead Hospital; University of Sydney	Sadsad R et al
ncov/Australia/NSW15/2020	EPI_ISL_417383	2020-03-03	Centre for Infectious Diseases and Microbiology Public Health	NSW Health Pathology - Institute of Clinical Pathology and Medical Research; Westmead Hospital; University of Sydney	Rockett R et al
ncov/Australia/NSW150/2020	EPI_ISL_427796	2020-03-19	Centre for Infectious Diseases and Microbiology Public Health	NSW Health Pathology - Institute of Clinical Pathology and Medical Research; Westmead Hospital; University of Sydney	Draper J et al
ncov/Australia/NSW151/2020	EPI_ISL_427721	2020-03-18	ACT Pathology, The Canberra Hospital	NSW Health Pathology - Institute of Clinical Pathology and Medical Research; Westmead Hospital; University of Sydney	Sim E et al
ncov/Australia/NSW152/2020	EPI_ISL_427648	2020-03-06	Centre for Infectious Diseases and Microbiology Public Health	NSW Health Pathology - Institute of Clinical Pathology and Medical Research; Westmead Hospital; University of Sydney	Bachmann N et al
ncov/Australia/NSW153/2020	EPI_ISL_427653	2020-03-08	Centre for Infectious Diseases and Microbiology Public Health	NSW Health Pathology - Institute of Clinical Pathology and Medical Research; Westmead Hospital; University of Sydney	Rockett R et al
ncov/Australia/NSW154/2020	EPI_ISL_427652	2020-03-09	Centre for Infectious Diseases and Microbiology Public Health	NSW Health Pathology - Institute of Clinical Pathology and Medical Research; Westmead Hospital; University of Sydney	Lam C et al
ncov/Australia/NSW155/2020	EPI_ISL_427647	2020-03-06	Centre for Infectious Diseases and Microbiology Public Health	NSW Health Pathology - Institute of Clinical Pathology and Medical Research; Westmead Hospital; University of Sydney	Gray K et al
ncov/Australia/NSW156/2020	EPI_ISL_427719	2020-03-18	ACT Pathology, The Canberra Hospital	NSW Health Pathology - Institute of Clinical Pathology and Medical Research; Westmead Hospital; University of Sydney	Timms V et al
ncov/Australia/NSW157/2020	EPI_ISL_427674	2020-03-22	Centre for Infectious Diseases and Microbiology Public Health	NSW Health Pathology - Institute of Clinical Pathology and Medical Research; Westmead Hospital; University of Sydney	Gall M et al
ncov/Australia/NSW158/2020	EPI_ISL_427735	2020-03-16	Centre for Infectious Diseases and Microbiology Public Health	NSW Health Pathology - Institute of Clinical Pathology and Medical Research; Westmead Hospital; University of Sydney	Arnott A et al
ncov/Australia/NSW159/2020	EPI_ISL_427781	2020-03-24	Centre for Infectious Diseases and Microbiology Public Health	NSW Health Pathology - Institute of Clinical Pathology and Medical Research; Westmead Hospital; University of Sydney	Sadsad R et al
ncov/Australia/NSW160/2020	EPI_ISL_427784	2020-03-24	Centre for Infectious Diseases and Microbiology Public Health	NSW Health Pathology - Institute of Clinical Pathology and Medical Research; Westmead Hospital; University of Sydney	Draper J et al
ncov/Australia/NSW161/2020	EPI_ISL_427788	2020-03-24	Centre for Infectious Diseases and Microbiology Public Health	NSW Health Pathology - Institute of Clinical Pathology and Medical Research; Westmead Hospital; University of Sydney	Sim E et al
ncov/Australia/NSW162/2020	EPI_ISL_427758	2020-03-23	Centre for Infectious Diseases and Microbiology Public Health	NSW Health Pathology - Institute of Clinical Pathology and Medical Research; Westmead Hospital; University of Sydney	Bachmann N et al
ncov/Australia/NSW163/2020	EPI_ISL_427789	2020-03-20	Centre for Infectious Diseases and Microbiology Public Health	NSW Health Pathology - Institute of Clinical Pathology and Medical Research; Westmead Hospital; University of Sydney	Rockett R et al
ncov/Australia/NSW164/2020	EPI_ISL_427715	2020-03-22	Centre for Infectious Diseases and Microbiology Public Health	NSW Health Pathology - Institute of Clinical Pathology and Medical Research; Westmead Hospital; University of Sydney	Lam C et al
ncov/Australia/NSW165/2020	EPI_ISL_427731	2020-03-17	Centre for Infectious Diseases and Microbiology Public Health	NSW Health Pathology - Institute of Clinical Pathology and Medical Research; Westmead Hospital; University of Sydney	Gray K et al
ncov/Australia/NSW166/2020	EPI_ISL_427771	2020-03-25	Centre for Infectious Diseases and Microbiology Public Health	NSW Health Pathology - Institute of Clinical Pathology and Medical Research; Westmead Hospital; University of Sydney	Timms V et al
ncov/Australia/NSW167/2020	EPI_ISL_427697	2020-03-22	Centre for Infectious Diseases and Microbiology Public Health	NSW Health Pathology - Institute of Clinical Pathology and Medical Research; Westmead Hospital; University of Sydney	Gall M et al
ncov/Australia/NSW168/2020	EPI_ISL_427739	2020-03-21	Centre for Infectious Diseases and Microbiology Public Health	NSW Health Pathology - Institute of Clinical Pathology and Medical Research; Westmead Hospital; University of Sydney	Arnott A et al
ncov/Australia/NSW169/2020	EPI_ISL_427779	2020-03-20	Centre for Infectious Diseases and Microbiology Public Health	NSW Health Pathology - Institute of Clinical Pathology and Medical Research; Westmead Hospital; University of Sydney	Sadsad R et al
ncov/Australia/NSW170/2020	EPI_ISL_427676	2020-03-22	Centre for Infectious Diseases and Microbiology Public Health	NSW Health Pathology - Institute of Clinical Pathology and Medical Research; Westmead Hospital; University of Sydney	Draper J et al
ncov/Australia/NSW171/2020	EPI_ISL_427743	2020-03-21	Centre for Infectious Diseases and Microbiology Public Health	NSW Health Pathology - Institute of Clinical Pathology and Medical Research; Westmead Hospital; University of Sydney	Sim E et al
ncov/Australia/NSW173/2020	EPI_ISL_427801	2020-03-24	Centre for Infectious Diseases and Microbiology Public Health	NSW Health Pathology - Institute of Clinical Pathology and Medical Research; Westmead Hospital; University of Sydney	Rockett R et al
ncov/Australia/NSW174/2020	EPI_ISL_427668	2020-03-21	Centre for Infectious Diseases and Microbiology Public Health	NSW Health Pathology - Institute of Clinical Pathology and Medical Research; Westmead Hospital; University of Sydney	Lam C et al
ncov/Australia/NSW175/2020	EPI_ISL_427687	2020-03-18	Centre for Infectious Diseases and Microbiology Public Health	NSW Health Pathology - Institute of Clinical Pathology and Medical Research; Westmead Hospital; University of Sydney	Gray K et al
ncov/Australia/NSW176/2020	EPI_ISL_427734	2020-03-18	Centre for Infectious Diseases and Microbiology Public Health	NSW Health Pathology - Institute of Clinical Pathology and Medical Research; Westmead Hospital; University of Sydney	Timms V et al
ncov/Australia/NSW177/2020	EPI_ISL_427667	2020-03-23	Centre for Infectious Diseases and Microbiology Public Health	NSW Health Pathology - Institute of Clinical Pathology and Medical Research; Westmead Hospital; University of Sydney	Gall M et al
ncov/Australia/NSW178/2020	EPI_ISL_427670	2020-03-21	Centre for Infectious Diseases and Microbiology Public Health	NSW Health Pathology - Institute of Clinical Pathology and Medical Research; Westmead Hospital; University of Sydney	Arnott A et al
ncov/Australia/NSW179/2020	EPI_ISL_427685	2020-03-23	Centre for Infectious Diseases and Microbiology Public Health	NSW Health Pathology - Institute of Clinical Pathology and Medical Research; Westmead Hospital; University of Sydney	Sadsad R et al
ncov/Australia/NSW18/2020	EPI_ISL_417384	2020-03-05	Centre for Infectious Diseases and Microbiology Public Health	NSW Health Pathology - Institute of Clinical Pathology and Medical Research; Westmead Hospital; University of Sydney	Eden J-S et al
ncov/Australia/NSW180/2020	EPI_ISL_427701	2020-03-22	Centre for Infectious Diseases and Microbiology Public Health	NSW Health Pathology - Institute of Clinical Pathology and Medical Research; Westmead Hospital; University of Sydney	Draper J et al
ncov/Australia/NSW181/2020	EPI_ISL_427709	2020-03-21	Centre for Infectious Diseases and Microbiology Public Health	NSW Health Pathology - Institute of Clinical Pathology and Medical Research; Westmead Hospital; University of Sydney	Sim E et al
ncov/Australia/NSW182/2020	EPI_ISL_427713	2020-03-21	Centre for Infectious Diseases and Microbiology Public Health	NSW Health Pathology - Institute of Clinical Pathology and Medical Research; Westmead Hospital; University of Sydney	Bachmann N et al
ncov/Australia/NSW183/2020	EPI_ISL_427714	2020-03-22	Centre for Infectious Diseases and Microbiology Public Health	NSW Health Pathology - Institute of Clinical Pathology and Medical Research; Westmead Hospital; University of Sydney	Rockett R et al
ncov/Australia/NSW184/2020	EPI_ISL_427752	2020-03-25	Centre for Infectious Diseases and Microbiology Public Health	NSW Health Pathology - Institute of Clinical Pathology and Medical Research; Westmead Hospital; University of Sydney	Lam C et al
ncov/Australia/NSW185/2020	EPI_ISL_427793	2020-03-25	Centre for Infectious Diseases and Microbiology Public Health	NSW Health Pathology - Institute of Clinical Pathology and Medical Research; Westmead Hospital; University of Sydney	Gray K et al
ncov/Australia/NSW186/2020	EPI_ISL_427803	2020-03-23	Centre for Infectious Diseases and Microbiology Public Health	NSW Health Pathology - Institute of Clinical Pathology and Medical Research; Westmead Hospital; University of Sydney	Timms V et al
ncov/Australia/NSW187/2020	EPI_ISL_427691	2020-03-22	Centre for Infectious Diseases and Microbiology Public Health	NSW Health Pathology - Institute of Clinical Pathology and Medical Research; Westmead Hospital; University of Sydney	Gall M et al
ncov/Australia/NSW188/2020	EPI_ISL_427694	2020-03-22	Centre for Infectious Diseases and Microbiology Public Health	NSW Health Pathology - Institute of Clinical Pathology and Medical Research; Westmead Hospital; University of Sydney	Arnott A et al
ncov/Australia/NSW189/2020	EPI_ISL_427740	2020-03-21	Centre for Infectious Diseases and Microbiology Public Health	NSW Health Pathology - Institute of Clinical Pathology and Medical Research; Westmead Hospital; University of Sydney	Sadsad R et al
ncov/Australia/NSW19/2020	EPI_ISL_417385	2020-03-06	Centre for Infectious Diseases and Microbiology Public Health	NSW Health Pathology - Institute of Clinical Pathology and Medical Research; Westmead Hospital; University of Sydney	Lam C et al
ncov/Australia/NSW190/2020	EPI_ISL_427736	2020-03-20	Centre for Infectious Diseases and Microbiology Public Health	NSW Health Pathology - Institute of Clinical Pathology and Medical Research; Westmead Hospital; University of Sydney	Draper J et al
ncov/Australia/NSW191/2020	EPI_ISL_427786	2020-03-26	Centre for Infectious Diseases and Microbiology Public Health	NSW Health Pathology - Institute of Clinical Pathology and Medical Research; Westmead Hospital; University of Sydney	Sim E et al
ncov/Australia/NSW192/2020	EPI_ISL_427797	2020-03-25	Centre for Infectious Diseases and Microbiology Public Health	NSW Health Pathology - Institute of Clinical Pathology and Medical Research; Westmead Hospital; University of Sydney	Bachmann N et al
ncov/Australia/NSW193/2020	EPI_ISL_427798	2020-03-23	Centre for Infectious Diseases and Microbiology Public Health	NSW Health Pathology - Institute of Clinical Pathology and Medical Research; Westmead Hospital; University of Sydney	Rockett R et al
ncov/Australia/NSW194/2020	EPI_ISL_427763	2020-03-22	Centre for Infectious Diseases and Microbiology Public Health	NSW Health Pathology - Institute of Clinical Pathology and Medical Research; Westmead Hospital; University of Sydney	Lam C et al
ncov/Australia/NSW195/2020	EPI_ISL_427767	2020-03-21	Centre for Infectious Diseases and Microbiology Public Health	NSW Health Pathology - Institute of Clinical Pathology and Medical Research; Westmead Hospital; University of Sydney	Gray K et al
ncov/Australia/NSW196/2020	EPI_ISL_427806	2020-03-23	Centre for Infectious Diseases and Microbiology Public Health	NSW Health Pathology - Institute of Clinical Pathology and Medical Research; Westmead Hospital; University of Sydney	Timms V et al
ncov/Australia/NSW197/2020	EPI_ISL_427746	2020-03-23	Centre for Infectious Diseases and Microbiology Public Health	NSW Health Pathology - Institute of Clinical Pathology and Medical Research; Westmead Hospital; University of Sydney	Gall M et al
ncov/Australia/NSW198/2020	EPI_ISL_427707	2020-03-23	Centre for Infectious Diseases and Microbiology Public Health	NSW Health Pathology - Institute of Clinical Pathology and Medical Research; Westmead Hospital; University of Sydney	Arnott A et al
ncov/Australia/NSW199/2020	EPI_ISL_427747	2020-03-23	Centre for Infectious Diseases and Microbiology Public Health	NSW Health Pathology - Institute of Clinical Pathology and Medical Research; Westmead Hospital; University of Sydney	Sadsad R et al
ncov/Australia/NSW200/2020	EPI_ISL_427684	2020-03-23	Centre for Infectious Diseases and Microbiology Public Health	NSW Health Pathology - Institute of Clinical Pathology and Medical Research; Westmead Hospital; University of Sydney	Draper J et al
ncov/Australia/NSW2004/2020	EPI_ISL_500596	2020-03-15	Area of Virology, Serology and Virology Division (SAViD), New South Wales Health Pathology Randwick	Area of Virology, Serology and Virology Division (SAViD), New South Wales Health Pathology Randwick	Rawlinson et al
ncov/Australia/NSW2005/2020	EPI_ISL_500597	2020-03-14	Area of Virology, Serology and Virology Division (SAViD), New South Wales Health Pathology Randwick	Area of Virology, Serology and Virology Division (SAViD), New South Wales Health Pathology Randwick	Rawlinson et al
ncov/Australia/NSW201/2020	EPI_ISL_427710	2020-03-21	Centre for Infectious Diseases and Microbiology Public Health	NSW Health Pathology - Institute of Clinical Pathology and Medical Research; Westmead Hospital; University of Sydney	Sim E et al
ncov/Australia/NSW2011/2020	EPI_ISL_500598	2020-03-13	Area of Virology, Serology and Virology Division (SAViD), New South Wales Health Pathology Randwick	Area of Virology, Serology and Virology Division (SAViD), New South Wales Health Pathology Randwick	Rawlinson et al
ncov/Australia/NSW2013/2020	EPI_ISL_500599	2020-03-22	Area of Virology, Serology and Virology Division (SAViD), New South Wales Health Pathology Randwick	Area of Virology, Serology and Virology Division (SAViD), New South Wales Health Pathology Randwick	Rawlinson et al
ncov/Australia/NSW2014/2020	EPI_ISL_500600	2020-03-22	Area of Virology, Serology and Virology Division (SAViD), New South Wales Health Pathology Randwick	Area of Virology, Serology and Virology Division (SAViD), New South Wales Health Pathology Randwick	Rawlinson et al
ncov/Australia/NSW2017/2020	EPI_ISL_500601	2020-03-20	Area of Virology, Serology and Virology Division (SAViD), New South Wales Health Pathology Randwick	Area of Virology, Serology and Virology Division (SAViD), New South Wales Health Pathology Randwick	Rawlinson et al
ncov/Australia/NSW2018/2020	EPI_ISL_500602	2020-03-21	Area of Virology, Serology and Virology Division (SAViD), New South Wales Health Pathology Randwick	Area of Virology, Serology and Virology Division (SAViD), New South Wales Health Pathology Randwick	Rawlinson et al
ncov/Australia/NSW202/2020	EPI_ISL_427762	2020-03-23	Centre for Infectious Diseases and Microbiology Public Health	NSW Health Pathology - Institute of Clinical Pathology and Medical Research; Westmead Hospital; University of Sydney	Bachmann N et al
ncov/Australia/NSW2020/2020	EPI_ISL_500603	2020-03-21	Area of Virology, Serology and Virology Division (SAViD), New South Wales Health Pathology Randwick	Area of Virology, Serology and Virology Division (SAViD), New South Wales Health Pathology Randwick	Rawlinson et al
ncov/Australia/NSW2021/2020	EPI_ISL_500604	2020-03-20	Area of Virology, Serology and Virology Division (SAViD), New South Wales Health Pathology Randwick	Area of Virology, Serology and Virology Division (SAViD), New South Wales Health Pathology Randwick	Rawlinson et al
ncov/Australia/NSW2026/2020	EPI_ISL_500605	2020-03-20	Area of Virology, Serology and Virology Division (SAViD), New South Wales Health Pathology Randwick	Area of Virology, Serology and Virology Division (SAViD), New South Wales Health Pathology Randwick	Rawlinson et al
ncov/Australia/NSW2027/2020	EPI_ISL_500606	2020-03-20	Area of Virology, Serology and Virology Division (SAViD), New South Wales Health Pathology Randwick	Area of Virology, Serology and Virology Division (SAViD), New South Wales Health Pathology Randwick	Rawlinson et al
ncov/Australia/NSW2028/2020	EPI_ISL_678293	2020-03-20	Area of Virology, Serology and Virology Division (SAViD), New South Wales Health Pathology Randwick	Virology Research Laboratory; Area of Virology, Serology and Virology Division (SAViD), New South Wales Health Pathology Randwick	Foster et al
ncov/Australia/NSW2029/2020	EPI_ISL_509492	2020-03-20	Area of Virology, Serology and Virology Division (SAViD), New South Wales Health Pathology Randwick	Area of Virology, Serology and Virology Division (SAViD), New South Wales Health Pathology Randwick	Rawlinson et al
ncov/Australia/NSW203/2020	EPI_ISL_427765	2020-03-22	Centre for Infectious Diseases and Microbiology Public Health	NSW Health Pathology - Institute of Clinical Pathology and Medical Research; Westmead Hospital; University of Sydney	Rockett R et al
ncov/Australia/NSW2032/2020	EPI_ISL_500607	2020-03-21	Area of Virology, Serology and Virology Division (SAViD), New South Wales Health Pathology Randwick	Area of Virology, Serology and Virology Division (SAViD), New South Wales Health Pathology Randwick	Rawlinson et al
ncov/Australia/NSW2033/2020	EPI_ISL_500608	2020-03-21	Area of Virology, Serology and Virology Division (SAViD), New South Wales Health Pathology Randwick	Area of Virology, Serology and Virology Division (SAViD), New South Wales Health Pathology Randwick	Rawlinson et al
ncov/Australia/NSW2034/2020	EPI_ISL_509493	2020-03-22	Area of Virology, Serology and Virology Division (SAViD), New South Wales Health Pathology Randwick	Area of Virology, Serology and Virology Division (SAViD), New South Wales Health Pathology Randwick	Rawlinson et al
ncov/Australia/NSW2037/2020	EPI_ISL_500609	2020-03-22	Area of Virology, Serology and Virology Division (SAViD), New South Wales Health Pathology Randwick	Area of Virology, Serology and Virology Division (SAViD), New South Wales Health Pathology Randwick	Rawlinson et al
ncov/Australia/NSW2038/2020	EPI_ISL_500610	2020-03-22	Area of Virology, Serology and Virology Division (SAViD), New South Wales Health Pathology Randwick	Area of Virology, Serology and Virology Division (SAViD), New South Wales Health Pathology Randwick	Rawlinson et al
ncov/Australia/NSW2039/2020	EPI_ISL_500611	2020-03-22	Area of Virology, Serology and Virology Division (SAViD), New South Wales Health Pathology Randwick	Area of Virology, Serology and Virology Division (SAViD), New South Wales Health Pathology Randwick	Rawlinson et al
ncov/Australia/NSW204/2020	EPI_ISL_427792	2020-03-23	Centre for Infectious Diseases and Microbiology Public Health	NSW Health Pathology - Institute of Clinical Pathology and Medical Research; Westmead Hospital; University of Sydney	Lam C et al
ncov/Australia/NSW2041/2020	EPI_ISL_500612	2020-03-20	Area of Virology, Serology and Virology Division (SAViD), New South Wales Health Pathology Randwick	Area of Virology, Serology and Virology Division (SAViD), New South Wales Health Pathology Randwick	Rawlinson et al
ncov/Australia/NSW2042/2020	EPI_ISL_500613	2020-03-20	Area of Virology, Serology and Virology Division (SAViD), New South Wales Health Pathology Randwick	Area of Virology, Serology and Virology Division (SAViD), New South Wales Health Pathology Randwick	Rawlinson et al
ncov/Australia/NSW2043/2020	EPI_ISL_500614	2020-03-20	Area of Virology, Serology and Virology Division (SAViD), New South Wales Health Pathology Randwick	Area of Virology, Serology and Virology Division (SAViD), New South Wales Health Pathology Randwick	Rawlinson et al
ncov/Australia/NSW2044/2020	EPI_ISL_500615	2020-03-20	Area of Virology, Serology and Virology Division (SAViD), New South Wales Health Pathology Randwick	Area of Virology, Serology and Virology Division (SAViD), New South Wales Health Pathology Randwick	Rawlinson et al
ncov/Australia/NSW2045/2020	EPI_ISL_500616	2020-03-21	Area of Virology, Serology and Virology Division (SAViD), New South Wales Health Pathology Randwick	Area of Virology, Serology and Virology Division (SAViD), New South Wales Health Pathology Randwick	Rawlinson et al
ncov/Australia/NSW2046/2020	EPI_ISL_500617	2020-03-20	Area of Virology, Serology and Virology Division (SAViD), New South Wales Health Pathology Randwick	Area of Virology, Serology and Virology Division (SAViD), New South Wales Health Pathology Randwick	Rawlinson et al
ncov/Australia/NSW2047/2020	EPI_ISL_500618	2020-03-21	Area of Virology, Serology and Virology Division (SAViD), New South Wales Health Pathology Randwick	Area of Virology, Serology and Virology Division (SAViD), New South Wales Health Pathology Randwick	Rawlinson et al
ncov/Australia/NSW2049/2020	EPI_ISL_500619	2020-03-21	Area of Virology, Serology and Virology Division (SAViD), New South Wales Health Pathology Randwick	Area of Virology, Serology and Virology Division (SAViD), New South Wales Health Pathology Randwick	Rawlinson et al
ncov/Australia/NSW205/2020	EPI_ISL_427745	2020-03-22	Centre for Infectious Diseases and Microbiology Public Health	NSW Health Pathology - Institute of Clinical Pathology and Medical Research; Westmead Hospital; University of Sydney	Gray K et al
ncov/Australia/NSW2050/2020	EPI_ISL_500620	2020-03-22	Area of Virology, Serology and Virology Division (SAViD), New South Wales Health Pathology Randwick	Area of Virology, Serology and Virology Division (SAViD), New South Wales Health Pathology Randwick	Rawlinson et al
ncov/Australia/NSW2051/2020	EPI_ISL_509494	2020-03-22	Area of Virology, Serology and Virology Division (SAViD), New South Wales Health Pathology Randwick	Area of Virology, Serology and Virology Division (SAViD), New South Wales Health Pathology Randwick	Rawlinson et al
ncov/Australia/NSW2055/2020	EPI_ISL_509495	2020-03-19	Area of Virology, Serology and Virology Division (SAViD), New South Wales Health Pathology Randwick	Area of Virology, Serology and Virology Division (SAViD), New South Wales Health Pathology Randwick	Rawlinson et al
ncov/Australia/NSW206/2020	EPI_ISL_427695	2020-03-22	Centre for Infectious Diseases and Microbiology Public Health	NSW Health Pathology - Institute of Clinical Pathology and Medical Research; Westmead Hospital; University of Sydney	Timms V et al
ncov/Australia/NSW2063/2020	EPI_ISL_509496	2020-03-19	Area of Virology, Serology and Virology Division (SAViD), New South Wales Health Pathology Randwick	Area of Virology, Serology and Virology Division (SAViD), New South Wales Health Pathology Randwick	Rawlinson et al
ncov/Australia/NSW207/2020	EPI_ISL_427807	2020-03-21	Centre for Infectious Diseases and Microbiology Public Health	NSW Health Pathology - Institute of Clinical Pathology and Medical Research; Westmead Hospital; University of Sydney	Gall M et al
ncov/Australia/NSW2071/2020	EPI_ISL_509497	2020-03-20	Area of Virology, Serology and Virology Division (SAViD), New South Wales Health Pathology Randwick	Area of Virology, Serology and Virology Division (SAViD), New South Wales Health Pathology Randwick	Rawlinson et al
ncov/Australia/NSW208/2020	EPI_ISL_427753	2020-03-20	Centre for Infectious Diseases and Microbiology Public Health	NSW Health Pathology - Institute of Clinical Pathology and Medical Research; Westmead Hospital; University of Sydney	Arnott A et al
ncov/Australia/NSW2083/2020	EPI_ISL_678295	2020-03-30	Area of Virology, Serology and Virology Division (SAViD), New South Wales Health Pathology Randwick	Virology Research Laboratory; Area of Virology, Serology and Virology Division (SAViD), New South Wales Health Pathology Randwick	Foster et al
ncov/Australia/NSW209/2020	EPI_ISL_427755	2020-03-20	Centre for Infectious Diseases and Microbiology Public Health	NSW Health Pathology - Institute of Clinical Pathology and Medical Research; Westmead Hospital; University of Sydney	Sadsad R et al
ncov/Australia/NSW2099/2020	EPI_ISL_678297	2020-03-21	Area of Virology, Serology and Virology Division (SAViD), New South Wales Health Pathology Randwick	Virology Research Laboratory; Area of Virology, Serology and Virology Division (SAViD), New South Wales Health Pathology Randwick	Foster et al
ncov/Australia/NSW21/2020	EPI_ISL_417386	2020-03-04	Centre for Infectious Diseases and Microbiology Public Health	NSW Health Pathology - Institute of Clinical Pathology and Medical Research; Westmead Hospital; University of Sydney	Gray K et al
ncov/Australia/NSW210/2020	EPI_ISL_427766	2020-03-25	Centre for Infectious Diseases and Microbiology Public Health	NSW Health Pathology - Institute of Clinical Pathology and Medical Research; Westmead Hospital; University of Sydney	Draper J et al
ncov/Australia/NSW211/2020	EPI_ISL_427699	2020-03-21	Centre for Infectious Diseases and Microbiology Public Health	NSW Health Pathology - Institute of Clinical Pathology and Medical Research; Westmead Hospital; University of Sydney	Sim E et al
ncov/Australia/NSW2110/2020	EPI_ISL_678299	2020-03-22	Area of Virology, Serology and Virology Division (SAViD), New South Wales Health Pathology Randwick	Virology Research Laboratory; Area of Virology, Serology and Virology Division (SAViD), New South Wales Health Pathology Randwick	Foster et al
ncov/Australia/NSW2115/2020	EPI_ISL_500621	2020-04-26	Area of Virology, Serology and Virology Division (SAViD), New South Wales Health Pathology Randwick	Area of Virology, Serology and Virology Division (SAViD), New South Wales Health Pathology Randwick	Rawlinson et al
ncov/Australia/NSW2116/2020	EPI_ISL_500622	2020-04-27	Area of Virology, Serology and Virology Division (SAViD), New South Wales Health Pathology Randwick	Area of Virology, Serology and Virology Division (SAViD), New South Wales Health Pathology Randwick	Rawlinson et al
ncov/Australia/NSW212/2020	EPI_ISL_427671	2020-03-21	Centre for Infectious Diseases and Microbiology Public Health	NSW Health Pathology - Institute of Clinical Pathology and Medical Research; Westmead Hospital; University of Sydney	Bachmann N et al
ncov/Australia/NSW2120/2020	EPI_ISL_509498	2020-04-13	Area of Virology, Serology and Virology Division (SAViD), New South Wales Health Pathology Randwick	Area of Virology, Serology and Virology Division (SAViD), New South Wales Health Pathology Randwick	Rawlinson et al
ncov/Australia/NSW2125/2020	EPI_ISL_509499	2020-04-28	Area of Virology, Serology and Virology Division (SAViD), New South Wales Health Pathology Randwick	Area of Virology, Serology and Virology Division (SAViD), New South Wales Health Pathology Randwick	Rawlinson et al
ncov/Australia/NSW2126/2020	EPI_ISL_509500	2020-04-29	Area of Virology, Serology and Virology Division (SAViD), New South Wales Health Pathology Randwick	Area of Virology, Serology and Virology Division (SAViD), New South Wales Health Pathology Randwick	Rawlinson et al
ncov/Australia/NSW2128/2020	EPI_ISL_500623	2020-04-30	Area of Virology, Serology and Virology Division (SAViD), New South Wales Health Pathology Randwick	Area of Virology, Serology and Virology Division (SAViD), New South Wales Health Pathology Randwick	Rawlinson et al
ncov/Australia/NSW213/2020	EPI_ISL_427726	2020-03-17	Centre for Infectious Diseases and Microbiology Public Health	NSW Health Pathology - Institute of Clinical Pathology and Medical Research; Westmead Hospital; University of Sydney	Rockett R et al
ncov/Australia/NSW2131/2020	EPI_ISL_500624	2020-04-05	Area of Virology, Serology and Virology Division (SAViD), New South Wales Health Pathology Randwick	Area of Virology, Serology and Virology Division (SAViD), New South Wales Health Pathology Randwick	Rawlinson et al
ncov/Australia/NSW2132/2020	EPI_ISL_500625	2020-04-05	Area of Virology, Serology and Virology Division (SAViD), New South Wales Health Pathology Randwick	Area of Virology, Serology and Virology Division (SAViD), New South Wales Health Pathology Randwick	Rawlinson et al
ncov/Australia/NSW2137/2020	EPI_ISL_500626	2020-03-09	Area of Virology, Serology and Virology Division (SAViD), New South Wales Health Pathology Randwick	Area of Virology, Serology and Virology Division (SAViD), New South Wales Health Pathology Randwick	Rawlinson et al
ncov/Australia/NSW2139/2020	EPI_ISL_500627	2020-03-10	Area of Virology, Serology and Virology Division (SAViD), New South Wales Health Pathology Randwick	Area of Virology, Serology and Virology Division (SAViD), New South Wales Health Pathology Randwick	Rawlinson et al
ncov/Australia/NSW214/2020	EPI_ISL_427727	2020-03-17	Centre for Infectious Diseases and Microbiology Public Health	NSW Health Pathology - Institute of Clinical Pathology and Medical Research; Westmead Hospital; University of Sydney	Lam C et al
ncov/Australia/NSW2142/2020	EPI_ISL_509501	2020-03-15	Area of Virology, Serology and Virology Division (SAViD), New South Wales Health Pathology Randwick	Area of Virology, Serology and Virology Division (SAViD), New South Wales Health Pathology Randwick	Rawlinson et al
ncov/Australia/NSW2143/2020	EPI_ISL_509502	2020-03-15	Area of Virology, Serology and Virology Division (SAViD), New South Wales Health Pathology Randwick	Area of Virology, Serology and Virology Division (SAViD), New South Wales Health Pathology Randwick	Rawlinson et al
ncov/Australia/NSW2144/2020	EPI_ISL_527008	2020-03-15	Area of Virology, Serology and Virology Division (SAViD), New South Wales Health Pathology Randwick	Area of Virology, Serology and Virology Division (SAViD), New South Wales Health Pathology Randwick	Rawlinson et al
ncov/Australia/NSW2145/2020	EPI_ISL_678300	2020-03-15	Area of Virology, Serology and Virology Division (SAViD), New South Wales Health Pathology Randwick	Virology Research Laboratory; Area of Virology, Serology and Virology Division (SAViD), New South Wales Health Pathology Randwick	Foster et al
ncov/Australia/NSW2146/2020	EPI_ISL_509503	2020-03-14	Area of Virology, Serology and Virology Division (SAViD), New South Wales Health Pathology Randwick	Area of Virology, Serology and Virology Division (SAViD), New South Wales Health Pathology Randwick	Rawlinson et al
ncov/Australia/NSW2147/2020	EPI_ISL_500628	2020-03-13	Area of Virology, Serology and Virology Division (SAViD), New South Wales Health Pathology Randwick	Area of Virology, Serology and Virology Division (SAViD), New South Wales Health Pathology Randwick	Rawlinson et al
ncov/Australia/NSW2148/2020	EPI_ISL_500629	2020-03-16	Area of Virology, Serology and Virology Division (SAViD), New South Wales Health Pathology Randwick	Area of Virology, Serology and Virology Division (SAViD), New South Wales Health Pathology Randwick	Rawlinson et al
ncov/Australia/NSW2149/2020	EPI_ISL_500630	2020-03-16	Area of Virology, Serology and Virology Division (SAViD), New South Wales Health Pathology Randwick	Area of Virology, Serology and Virology Division (SAViD), New South Wales Health Pathology Randwick	Rawlinson et al
ncov/Australia/NSW215/2020	EPI_ISL_427730	2020-03-17	Centre for Infectious Diseases and Microbiology Public Health	NSW Health Pathology - Institute of Clinical Pathology and Medical Research; Westmead Hospital; University of Sydney	Gray K et al
ncov/Australia/NSW2151/2020	EPI_ISL_500631	2020-03-16	Area of Virology, Serology and Virology Division (SAViD), New South Wales Health Pathology Randwick	Area of Virology, Serology and Virology Division (SAViD), New South Wales Health Pathology Randwick	Rawlinson et al
ncov/Australia/NSW2152/2020	EPI_ISL_509504	2020-03-15	Area of Virology, Serology and Virology Division (SAViD), New South Wales Health Pathology Randwick	Area of Virology, Serology and Virology Division (SAViD), New South Wales Health Pathology Randwick	Rawlinson et al
ncov/Australia/NSW2153/2020	EPI_ISL_509505	2020-01-25	Area of Virology, Serology and Virology Division (SAViD), New South Wales Health Pathology Randwick	Area of Virology, Serology and Virology Division (SAViD), New South Wales Health Pathology Randwick	Rawlinson et al
ncov/Australia/NSW2154/2020	EPI_ISL_500632	2020-03-09	Area of Virology, Serology and Virology Division (SAViD), New South Wales Health Pathology Randwick	Area of Virology, Serology and Virology Division (SAViD), New South Wales Health Pathology Randwick	Rawlinson et al
ncov/Australia/NSW2155/2020	EPI_ISL_500633	2020-03-09	Area of Virology, Serology and Virology Division (SAViD), New South Wales Health Pathology Randwick	Area of Virology, Serology and Virology Division (SAViD), New South Wales Health Pathology Randwick	Rawlinson et al
ncov/Australia/NSW2156/2020	EPI_ISL_500634	2020-03-11	Area of Virology, Serology and Virology Division (SAViD), New South Wales Health Pathology Randwick	Area of Virology, Serology and Virology Division (SAViD), New South Wales Health Pathology Randwick	Rawlinson et al
ncov/Australia/NSW2157/2020	EPI_ISL_500635	2020-03-11	Area of Virology, Serology and Virology Division (SAViD), New South Wales Health Pathology Randwick	Area of Virology, Serology and Virology Division (SAViD), New South Wales Health Pathology Randwick	Rawlinson et al
ncov/Australia/NSW2158/2020	EPI_ISL_500636	2020-03-12	Area of Virology, Serology and Virology Division (SAViD), New South Wales Health Pathology Randwick	Area of Virology, Serology and Virology Division (SAViD), New South Wales Health Pathology Randwick	Rawlinson et al
ncov/Australia/NSW2159/2020	EPI_ISL_500637	2020-03-10	Area of Virology, Serology and Virology Division (SAViD), New South Wales Health Pathology Randwick	Area of Virology, Serology and Virology Division (SAViD), New South Wales Health Pathology Randwick	Rawlinson et al
ncov/Australia/NSW216/2020	EPI_ISL_427732	2020-03-17	Centre for Infectious Diseases and Microbiology Public Health	NSW Health Pathology - Institute of Clinical Pathology and Medical Research; Westmead Hospital; University of Sydney	Gray K et al
ncov/Australia/NSW2164/2020	EPI_ISL_500638	2020-03-19	Area of Virology, Serology and Virology Division (SAViD), New South Wales Health Pathology Randwick	Area of Virology, Serology and Virology Division (SAViD), New South Wales Health Pathology Randwick	Rawlinson et al
ncov/Australia/NSW2166/2020	EPI_ISL_509506	2020-03-20	Area of Virology, Serology and Virology Division (SAViD), New South Wales Health Pathology Randwick	Area of Virology, Serology and Virology Division (SAViD), New South Wales Health Pathology Randwick	Rawlinson et al
ncov/Australia/NSW2168/2020	EPI_ISL_500639	2020-03-19	Area of Virology, Serology and Virology Division (SAViD), New South Wales Health Pathology Randwick	Area of Virology, Serology and Virology Division (SAViD), New South Wales Health Pathology Randwick	Rawlinson et al
ncov/Australia/NSW2169/2020	EPI_ISL_500640	2020-03-19	Area of Virology, Serology and Virology Division (SAViD), New South Wales Health Pathology Randwick	Area of Virology, Serology and Virology Division (SAViD), New South Wales Health Pathology Randwick	Rawlinson et al
ncov/Australia/NSW217/2020	EPI_ISL_427644	2020-03-02	Centre for Infectious Diseases and Microbiology Public Health	NSW Health Pathology - Institute of Clinical Pathology and Medical Research; Westmead Hospital; University of Sydney	Rockett R et al
ncov/Australia/NSW2170/2020	EPI_ISL_500641	2020-03-19	Area of Virology, Serology and Virology Division (SAViD), New South Wales Health Pathology Randwick	Area of Virology, Serology and Virology Division (SAViD), New South Wales Health Pathology Randwick	Rawlinson et al
ncov/Australia/NSW2171/2020	EPI_ISL_500642	2020-03-20	Area of Virology, Serology and Virology Division (SAViD), New South Wales Health Pathology Randwick	Area of Virology, Serology and Virology Division (SAViD), New South Wales Health Pathology Randwick	Rawlinson et al
ncov/Australia/NSW2172/2020	EPI_ISL_500643	2020-03-18	Area of Virology, Serology and Virology Division (SAViD), New South Wales Health Pathology Randwick	Area of Virology, Serology and Virology Division (SAViD), New South Wales Health Pathology Randwick	Rawlinson et al
ncov/Australia/NSW2173/2020	EPI_ISL_500644	2020-03-18	Area of Virology, Serology and Virology Division (SAViD), New South Wales Health Pathology Randwick	Area of Virology, Serology and Virology Division (SAViD), New South Wales Health Pathology Randwick	Rawlinson et al
ncov/Australia/NSW2174/2020	EPI_ISL_500645	2020-03-19	Area of Virology, Serology and Virology Division (SAViD), New South Wales Health Pathology Randwick	Area of Virology, Serology and Virology Division (SAViD), New South Wales Health Pathology Randwick	Rawlinson et al
ncov/Australia/NSW2175/2020	EPI_ISL_500646	2020-03-18	Area of Virology, Serology and Virology Division (SAViD), New South Wales Health Pathology Randwick	Area of Virology, Serology and Virology Division (SAViD), New South Wales Health Pathology Randwick	Rawlinson et al
ncov/Australia/NSW2176/2020	EPI_ISL_500647	2020-03-19	Area of Virology, Serology and Virology Division (SAViD), New South Wales Health Pathology Randwick	Area of Virology, Serology and Virology Division (SAViD), New South Wales Health Pathology Randwick	Rawlinson et al
ncov/Australia/NSW2177/2020	EPI_ISL_509507	2020-03-20	Area of Virology, Serology and Virology Division (SAViD), New South Wales Health Pathology Randwick	Area of Virology, Serology and Virology Division (SAViD), New South Wales Health Pathology Randwick	Rawlinson et al
ncov/Australia/NSW218/2020	EPI_ISL_427665	2020-03-11	Centre for Infectious Diseases and Microbiology Public Health	NSW Health Pathology - Institute of Clinical Pathology and Medical Research; Westmead Hospital; University of Sydney	Timms V et al
ncov/Australia/NSW2180/2020	EPI_ISL_509508	2020-03-19	Area of Virology, Serology and Virology Division (SAViD), New South Wales Health Pathology Randwick	Area of Virology, Serology and Virology Division (SAViD), New South Wales Health Pathology Randwick	Rawlinson et al
ncov/Australia/NSW2181/2020	EPI_ISL_500648	2020-03-19	Area of Virology, Serology and Virology Division (SAViD), New South Wales Health Pathology Randwick	Area of Virology, Serology and Virology Division (SAViD), New South Wales Health Pathology Randwick	Rawlinson et al
ncov/Australia/NSW2182/2020	EPI_ISL_509509	2020-03-20	Area of Virology, Serology and Virology Division (SAViD), New South Wales Health Pathology Randwick	Area of Virology, Serology and Virology Division (SAViD), New South Wales Health Pathology Randwick	Rawlinson et al
ncov/Australia/NSW2184/2020	EPI_ISL_509510	2020-03-19	Area of Virology, Serology and Virology Division (SAViD), New South Wales Health Pathology Randwick	Area of Virology, Serology and Virology Division (SAViD), New South Wales Health Pathology Randwick	Rawlinson et al
ncov/Australia/NSW2185/2020	EPI_ISL_500649	2020-03-21	Area of Virology, Serology and Virology Division (SAViD), New South Wales Health Pathology Randwick	Area of Virology, Serology and Virology Division (SAViD), New South Wales Health Pathology Randwick	Rawlinson et al
ncov/Australia/NSW2187/2020	EPI_ISL_500650	2020-03-21	Area of Virology, Serology and Virology Division (SAViD), New South Wales Health Pathology Randwick	Area of Virology, Serology and Virology Division (SAViD), New South Wales Health Pathology Randwick	Rawlinson et al
ncov/Australia/NSW2188/2020	EPI_ISL_500651	2020-03-20	Area of Virology, Serology and Virology Division (SAViD), New South Wales Health Pathology Randwick	Area of Virology, Serology and Virology Division (SAViD), New South Wales Health Pathology Randwick	Rawlinson et al
ncov/Australia/NSW2189/2020	EPI_ISL_500652	2020-03-21	Area of Virology, Serology and Virology Division (SAViD), New South Wales Health Pathology Randwick	Area of Virology, Serology and Virology Division (SAViD), New South Wales Health Pathology Randwick	Rawlinson et al
ncov/Australia/NSW219/2020	EPI_ISL_427643	2020-02-28	Centre for Infectious Diseases and Microbiology Public Health	NSW Health Pathology - Institute of Clinical Pathology and Medical Research; Westmead Hospital; University of Sydney	Timms V et al
ncov/Australia/NSW2190/2020	EPI_ISL_678301	2020-03-21	Area of Virology, Serology and Virology Division (SAViD), New South Wales Health Pathology Randwick	Virology Research Laboratory; Area of Virology, Serology and Virology Division (SAViD), New South Wales Health Pathology Randwick	Foster et al
ncov/Australia/NSW2191/2020	EPI_ISL_500653	2020-03-21	Area of Virology, Serology and Virology Division (SAViD), New South Wales Health Pathology Randwick	Area of Virology, Serology and Virology Division (SAViD), New South Wales Health Pathology Randwick	Rawlinson et al
ncov/Australia/NSW2192/2020	EPI_ISL_500654	2020-03-20	Area of Virology, Serology and Virology Division (SAViD), New South Wales Health Pathology Randwick	Area of Virology, Serology and Virology Division (SAViD), New South Wales Health Pathology Randwick	Rawlinson et al
ncov/Australia/NSW2193/2020	EPI_ISL_527009	2020-03-20	Area of Virology, Serology and Virology Division (SAViD), New South Wales Health Pathology Randwick	Area of Virology, Serology and Virology Division (SAViD), New South Wales Health Pathology Randwick	Rawlinson et al
ncov/Australia/NSW2194/2020	EPI_ISL_500655	2020-03-21	Area of Virology, Serology and Virology Division (SAViD), New South Wales Health Pathology Randwick	Area of Virology, Serology and Virology Division (SAViD), New South Wales Health Pathology Randwick	Rawlinson et al
ncov/Australia/NSW2195/2020	EPI_ISL_500656	2020-03-21	Area of Virology, Serology and Virology Division (SAViD), New South Wales Health Pathology Randwick	Area of Virology, Serology and Virology Division (SAViD), New South Wales Health Pathology Randwick	Rawlinson et al
ncov/Australia/NSW2196/2020	EPI_ISL_500657	2020-03-20	Area of Virology, Serology and Virology Division (SAViD), New South Wales Health Pathology Randwick	Area of Virology, Serology and Virology Division (SAViD), New South Wales Health Pathology Randwick	Rawlinson et al
ncov/Australia/NSW2197/2020	EPI_ISL_500658	2020-03-20	Area of Virology, Serology and Virology Division (SAViD), New South Wales Health Pathology Randwick	Area of Virology, Serology and Virology Division (SAViD), New South Wales Health Pathology Randwick	Rawlinson et al
ncov/Australia/NSW2198/2020	EPI_ISL_500659	2020-03-20	Area of Virology, Serology and Virology Division (SAViD), New South Wales Health Pathology Randwick	Area of Virology, Serology and Virology Division (SAViD), New South Wales Health Pathology Randwick	Rawlinson et al
ncov/Australia/NSW2199/2020	EPI_ISL_500660	2020-03-20	Area of Virology, Serology and Virology Division (SAViD), New South Wales Health Pathology Randwick	Area of Virology, Serology and Virology Division (SAViD), New South Wales Health Pathology Randwick	Rawlinson et al
ncov/Australia/NSW22/2020	EPI_ISL_427649	2020-03-03	Centre for Infectious Diseases and Microbiology Public Health	NSW Health Pathology - Institute of Clinical Pathology and Medical Research; Westmead Hospital; University of Sydney	Timms V et al
ncov/Australia/NSW220/2020	EPI_ISL_451486	2020-03-26	Australian Clinical Labs	NSW Health Pathology - Institute of Clinical Pathology and Medical Research; Westmead Hospital; University of Sydney	CIDM-PH et al. et al
ncov/Australia/NSW2200/2020	EPI_ISL_678302	2020-03-19	Area of Virology, Serology and Virology Division (SAViD), New South Wales Health Pathology Randwick	Virology Research Laboratory; Area of Virology, Serology and Virology Division (SAViD), New South Wales Health Pathology Randwick	Foster et al
ncov/Australia/NSW2201/2020	EPI_ISL_500661	2020-03-19	Area of Virology, Serology and Virology Division (SAViD), New South Wales Health Pathology Randwick	Area of Virology, Serology and Virology Division (SAViD), New South Wales Health Pathology Randwick	Rawlinson et al
ncov/Australia/NSW2202/2020	EPI_ISL_500662	2020-03-22	Area of Virology, Serology and Virology Division (SAViD), New South Wales Health Pathology Randwick	Area of Virology, Serology and Virology Division (SAViD), New South Wales Health Pathology Randwick	Rawlinson et al
ncov/Australia/NSW2203/2020	EPI_ISL_500663	2020-03-22	Area of Virology, Serology and Virology Division (SAViD), New South Wales Health Pathology Randwick	Area of Virology, Serology and Virology Division (SAViD), New South Wales Health Pathology Randwick	Rawlinson et al
ncov/Australia/NSW2206/2020	EPI_ISL_500664	2020-03-21	Area of Virology, Serology and Virology Division (SAViD), New South Wales Health Pathology Randwick	Area of Virology, Serology and Virology Division (SAViD), New South Wales Health Pathology Randwick	Rawlinson et al
ncov/Australia/NSW2207/2020	EPI_ISL_500665	2020-03-21	Area of Virology, Serology and Virology Division (SAViD), New South Wales Health Pathology Randwick	Area of Virology, Serology and Virology Division (SAViD), New South Wales Health Pathology Randwick	Rawlinson et al
ncov/Australia/NSW2208/2020	EPI_ISL_500666	2020-03-21	Area of Virology, Serology and Virology Division (SAViD), New South Wales Health Pathology Randwick	Area of Virology, Serology and Virology Division (SAViD), New South Wales Health Pathology Randwick	Rawlinson et al
ncov/Australia/NSW221/2020	EPI_ISL_451487	2020-03-25	Pathology North - NSW Health Pathology	NSW Health Pathology - Institute of Clinical Pathology and Medical Research; Westmead Hospital; University of Sydney	CIDM-PH et al. et al
ncov/Australia/NSW2211/2020	EPI_ISL_678303	2020-03-21	Area of Virology, Serology and Virology Division (SAViD), New South Wales Health Pathology Randwick	Virology Research Laboratory; Area of Virology, Serology and Virology Division (SAViD), New South Wales Health Pathology Randwick	Foster et al
ncov/Australia/NSW2212/2020	EPI_ISL_500667	2020-03-21	Area of Virology, Serology and Virology Division (SAViD), New South Wales Health Pathology Randwick	Area of Virology, Serology and Virology Division (SAViD), New South Wales Health Pathology Randwick	Rawlinson et al
ncov/Australia/NSW2214/2020	EPI_ISL_500668	2020-03-21	Area of Virology, Serology and Virology Division (SAViD), New South Wales Health Pathology Randwick	Area of Virology, Serology and Virology Division (SAViD), New South Wales Health Pathology Randwick	Rawlinson et al
ncov/Australia/NSW2216/2020	EPI_ISL_500669	2020-03-20	Area of Virology, Serology and Virology Division (SAViD), New South Wales Health Pathology Randwick	Area of Virology, Serology and Virology Division (SAViD), New South Wales Health Pathology Randwick	Rawlinson et al
ncov/Australia/NSW2217/2020	EPI_ISL_678304	2020-03-20	Area of Virology, Serology and Virology Division (SAViD), New South Wales Health Pathology Randwick	Virology Research Laboratory; Area of Virology, Serology and Virology Division (SAViD), New South Wales Health Pathology Randwick	Foster et al
ncov/Australia/NSW2218/2020	EPI_ISL_500670	2020-03-20	Area of Virology, Serology and Virology Division (SAViD), New South Wales Health Pathology Randwick	Area of Virology, Serology and Virology Division (SAViD), New South Wales Health Pathology Randwick	Rawlinson et al
ncov/Australia/NSW222/2020	EPI_ISL_451488	2020-03-25	Pathology North - NSW Health Pathology	NSW Health Pathology - Institute of Clinical Pathology and Medical Research; Westmead Hospital; University of Sydney	CIDM-PH et al. et al
ncov/Australia/NSW2220/2020	EPI_ISL_500671	2020-03-20	Area of Virology, Serology and Virology Division (SAViD), New South Wales Health Pathology Randwick	Area of Virology, Serology and Virology Division (SAViD), New South Wales Health Pathology Randwick	Rawlinson et al
ncov/Australia/NSW2221/2020	EPI_ISL_500672	2020-03-20	Area of Virology, Serology and Virology Division (SAViD), New South Wales Health Pathology Randwick	Area of Virology, Serology and Virology Division (SAViD), New South Wales Health Pathology Randwick	Rawlinson et al
ncov/Australia/NSW2222/2020	EPI_ISL_500673	2020-03-20	Area of Virology, Serology and Virology Division (SAViD), New South Wales Health Pathology Randwick	Area of Virology, Serology and Virology Division (SAViD), New South Wales Health Pathology Randwick	Rawlinson et al
ncov/Australia/NSW2225/2020	EPI_ISL_678305	2020-03-19	Area of Virology, Serology and Virology Division (SAViD), New South Wales Health Pathology Randwick	Virology Research Laboratory; Area of Virology, Serology and Virology Division (SAViD), New South Wales Health Pathology Randwick	Foster et al
ncov/Australia/NSW2226/2020	EPI_ISL_500674	2020-03-20	Area of Virology, Serology and Virology Division (SAViD), New South Wales Health Pathology Randwick	Area of Virology, Serology and Virology Division (SAViD), New South Wales Health Pathology Randwick	Rawlinson et al
ncov/Australia/NSW2227/2020	EPI_ISL_500675	2020-03-19	Area of Virology, Serology and Virology Division (SAViD), New South Wales Health Pathology Randwick	Area of Virology, Serology and Virology Division (SAViD), New South Wales Health Pathology Randwick	Rawlinson et al
ncov/Australia/NSW2228/2020	EPI_ISL_500676	2020-03-18	Area of Virology, Serology and Virology Division (SAViD), New South Wales Health Pathology Randwick	Area of Virology, Serology and Virology Division (SAViD), New South Wales Health Pathology Randwick	Rawlinson et al
ncov/Australia/NSW2229/2020	EPI_ISL_500677	2020-03-19	Area of Virology, Serology and Virology Division (SAViD), New South Wales Health Pathology Randwick	Area of Virology, Serology and Virology Division (SAViD), New South Wales Health Pathology Randwick	Rawlinson et al
ncov/Australia/NSW223/2020	EPI_ISL_451489	2020-03-26	Laverty Pathology	NSW Health Pathology - Institute of Clinical Pathology and Medical Research; Westmead Hospital; University of Sydney	CIDM-PH et al. et al
ncov/Australia/NSW2231/2020	EPI_ISL_500678	2020-03-19	Area of Virology, Serology and Virology Division (SAViD), New South Wales Health Pathology Randwick	Area of Virology, Serology and Virology Division (SAViD), New South Wales Health Pathology Randwick	Rawlinson et al
ncov/Australia/NSW2232/2020	EPI_ISL_509511	2020-03-20	Area of Virology, Serology and Virology Division (SAViD), New South Wales Health Pathology Randwick	Area of Virology, Serology and Virology Division (SAViD), New South Wales Health Pathology Randwick	Rawlinson et al
ncov/Australia/NSW2233/2020	EPI_ISL_509512	2020-03-21	Area of Virology, Serology and Virology Division (SAViD), New South Wales Health Pathology Randwick	Area of Virology, Serology and Virology Division (SAViD), New South Wales Health Pathology Randwick	Rawlinson et al
ncov/Australia/NSW2234/2020	EPI_ISL_509513	2020-03-21	Area of Virology, Serology and Virology Division (SAViD), New South Wales Health Pathology Randwick	Area of Virology, Serology and Virology Division (SAViD), New South Wales Health Pathology Randwick	Rawlinson et al
ncov/Australia/NSW2235/2020	EPI_ISL_509514	2020-03-21	Area of Virology, Serology and Virology Division (SAViD), New South Wales Health Pathology Randwick	Area of Virology, Serology and Virology Division (SAViD), New South Wales Health Pathology Randwick	Rawlinson et al
ncov/Australia/NSW2236/2020	EPI_ISL_509515	2020-03-22	Area of Virology, Serology and Virology Division (SAViD), New South Wales Health Pathology Randwick	Area of Virology, Serology and Virology Division (SAViD), New South Wales Health Pathology Randwick	Rawlinson et al
ncov/Australia/NSW2237/2020	EPI_ISL_500679	2020-03-22	Area of Virology, Serology and Virology Division (SAViD), New South Wales Health Pathology Randwick	Area of Virology, Serology and Virology Division (SAViD), New South Wales Health Pathology Randwick	Rawlinson et al
ncov/Australia/NSW2238/2020	EPI_ISL_500680	2020-03-22	Area of Virology, Serology and Virology Division (SAViD), New South Wales Health Pathology Randwick	Area of Virology, Serology and Virology Division (SAViD), New South Wales Health Pathology Randwick	Rawlinson et al
ncov/Australia/NSW2239/2020	EPI_ISL_500681	2020-03-22	Area of Virology, Serology and Virology Division (SAViD), New South Wales Health Pathology Randwick	Area of Virology, Serology and Virology Division (SAViD), New South Wales Health Pathology Randwick	Rawlinson et al
ncov/Australia/NSW224/2020	EPI_ISL_451490	2020-03-29	Pathology West - NSW Health Pathology	NSW Health Pathology - Institute of Clinical Pathology and Medical Research; Westmead Hospital; University of Sydney	CIDM-PH et al. et al
ncov/Australia/NSW2241/2020	EPI_ISL_509516	2020-03-22	Area of Virology, Serology and Virology Division (SAViD), New South Wales Health Pathology Randwick	Area of Virology, Serology and Virology Division (SAViD), New South Wales Health Pathology Randwick	Rawlinson et al
ncov/Australia/NSW2242/2020	EPI_ISL_500682	2020-03-22	Area of Virology, Serology and Virology Division (SAViD), New South Wales Health Pathology Randwick	Area of Virology, Serology and Virology Division (SAViD), New South Wales Health Pathology Randwick	Rawlinson et al
ncov/Australia/NSW2243/2020	EPI_ISL_500683	2020-03-22	Area of Virology, Serology and Virology Division (SAViD), New South Wales Health Pathology Randwick	Area of Virology, Serology and Virology Division (SAViD), New South Wales Health Pathology Randwick	Rawlinson et al
ncov/Australia/NSW2244/2020	EPI_ISL_500684	2020-03-22	Area of Virology, Serology and Virology Division (SAViD), New South Wales Health Pathology Randwick	Area of Virology, Serology and Virology Division (SAViD), New South Wales Health Pathology Randwick	Rawlinson et al
ncov/Australia/NSW2245/2020	EPI_ISL_500685	2020-03-21	Area of Virology, Serology and Virology Division (SAViD), New South Wales Health Pathology Randwick	Area of Virology, Serology and Virology Division (SAViD), New South Wales Health Pathology Randwick	Rawlinson et al
ncov/Australia/NSW2247/2020	EPI_ISL_500686	2020-03-22	Area of Virology, Serology and Virology Division (SAViD), New South Wales Health Pathology Randwick	Area of Virology, Serology and Virology Division (SAViD), New South Wales Health Pathology Randwick	Rawlinson et al
ncov/Australia/NSW2248/2020	EPI_ISL_500687	2020-03-22	Area of Virology, Serology and Virology Division (SAViD), New South Wales Health Pathology Randwick	Area of Virology, Serology and Virology Division (SAViD), New South Wales Health Pathology Randwick	Rawlinson et al
ncov/Australia/NSW2249/2020	EPI_ISL_500688	2020-03-23	Area of Virology, Serology and Virology Division (SAViD), New South Wales Health Pathology Randwick	Area of Virology, Serology and Virology Division (SAViD), New South Wales Health Pathology Randwick	Rawlinson et al
ncov/Australia/NSW225/2020	EPI_ISL_451491	2020-03-28	Pathology West - NSW Health Pathology	NSW Health Pathology - Institute of Clinical Pathology and Medical Research; Westmead Hospital; University of Sydney	CIDM-PH et al. et al
ncov/Australia/NSW2250/2020	EPI_ISL_500689	2020-03-23	Area of Virology, Serology and Virology Division (SAViD), New South Wales Health Pathology Randwick	Area of Virology, Serology and Virology Division (SAViD), New South Wales Health Pathology Randwick	Rawlinson et al
ncov/Australia/NSW2251/2020	EPI_ISL_500690	2020-03-22	Area of Virology, Serology and Virology Division (SAViD), New South Wales Health Pathology Randwick	Area of Virology, Serology and Virology Division (SAViD), New South Wales Health Pathology Randwick	Rawlinson et al
ncov/Australia/NSW2252/2020	EPI_ISL_500691	2020-03-22	Area of Virology, Serology and Virology Division (SAViD), New South Wales Health Pathology Randwick	Area of Virology, Serology and Virology Division (SAViD), New South Wales Health Pathology Randwick	Rawlinson et al
ncov/Australia/NSW2253/2020	EPI_ISL_500692	2020-03-22	Area of Virology, Serology and Virology Division (SAViD), New South Wales Health Pathology Randwick	Area of Virology, Serology and Virology Division (SAViD), New South Wales Health Pathology Randwick	Rawlinson et al
ncov/Australia/NSW2254/2020	EPI_ISL_527010	2020-03-22	Area of Virology, Serology and Virology Division (SAViD), New South Wales Health Pathology Randwick	Area of Virology, Serology and Virology Division (SAViD), New South Wales Health Pathology Randwick	Rawlinson et al
ncov/Australia/NSW2256/2020	EPI_ISL_500693	2020-03-23	Area of Virology, Serology and Virology Division (SAViD), New South Wales Health Pathology Randwick	Area of Virology, Serology and Virology Division (SAViD), New South Wales Health Pathology Randwick	Rawlinson et al
ncov/Australia/NSW2257/2020	EPI_ISL_500694	2020-03-22	Area of Virology, Serology and Virology Division (SAViD), New South Wales Health Pathology Randwick	Area of Virology, Serology and Virology Division (SAViD), New South Wales Health Pathology Randwick	Rawlinson et al
ncov/Australia/NSW2258/2020	EPI_ISL_500695	2020-03-21	Area of Virology, Serology and Virology Division (SAViD), New South Wales Health Pathology Randwick	Area of Virology, Serology and Virology Division (SAViD), New South Wales Health Pathology Randwick	Rawlinson et al
ncov/Australia/NSW2259/2020	EPI_ISL_500696	2020-03-21	Area of Virology, Serology and Virology Division (SAViD), New South Wales Health Pathology Randwick	Area of Virology, Serology and Virology Division (SAViD), New South Wales Health Pathology Randwick	Rawlinson et al
ncov/Australia/NSW226/2020	EPI_ISL_451492	2020-03-28	Pathology West - NSW Health Pathology	NSW Health Pathology - Institute of Clinical Pathology and Medical Research; Westmead Hospital; University of Sydney	CIDM-PH et al. et al
ncov/Australia/NSW2261/2020	EPI_ISL_500697	2020-03-22	Area of Virology, Serology and Virology Division (SAViD), New South Wales Health Pathology Randwick	Area of Virology, Serology and Virology Division (SAViD), New South Wales Health Pathology Randwick	Rawlinson et al
ncov/Australia/NSW2262/2020	EPI_ISL_500698	2020-03-22	Area of Virology, Serology and Virology Division (SAViD), New South Wales Health Pathology Randwick	Area of Virology, Serology and Virology Division (SAViD), New South Wales Health Pathology Randwick	Rawlinson et al
ncov/Australia/NSW2263/2020	EPI_ISL_500699	2020-03-22	Area of Virology, Serology and Virology Division (SAViD), New South Wales Health Pathology Randwick	Area of Virology, Serology and Virology Division (SAViD), New South Wales Health Pathology Randwick	Rawlinson et al
ncov/Australia/NSW2265/2020	EPI_ISL_500700	2020-03-22	Area of Virology, Serology and Virology Division (SAViD), New South Wales Health Pathology Randwick	Area of Virology, Serology and Virology Division (SAViD), New South Wales Health Pathology Randwick	Rawlinson et al
ncov/Australia/NSW2266/2020	EPI_ISL_500701	2020-03-22	Area of Virology, Serology and Virology Division (SAViD), New South Wales Health Pathology Randwick	Area of Virology, Serology and Virology Division (SAViD), New South Wales Health Pathology Randwick	Rawlinson et al
ncov/Australia/NSW227/2020	EPI_ISL_451493	2020-03-28	Pathology West - NSW Health Pathology	NSW Health Pathology - Institute of Clinical Pathology and Medical Research; Westmead Hospital; University of Sydney	CIDM-PH et al. et al
ncov/Australia/NSW2273/2020	EPI_ISL_509517	2020-03-22	Area of Virology, Serology and Virology Division (SAViD), New South Wales Health Pathology Randwick	Area of Virology, Serology and Virology Division (SAViD), New South Wales Health Pathology Randwick	Rawlinson et al
ncov/Australia/NSW2274/2020	EPI_ISL_509518	2020-03-22	Area of Virology, Serology and Virology Division (SAViD), New South Wales Health Pathology Randwick	Area of Virology, Serology and Virology Division (SAViD), New South Wales Health Pathology Randwick	Rawlinson et al
ncov/Australia/NSW228/2020	EPI_ISL_451494	2020-03-29	Pathology West - NSW Health Pathology	NSW Health Pathology - Institute of Clinical Pathology and Medical Research; Westmead Hospital; University of Sydney	CIDM-PH et al. et al
ncov/Australia/NSW2280/2020	EPI_ISL_509519	2020-04-03	Area of Virology, Serology and Virology Division (SAViD), New South Wales Health Pathology Randwick	Area of Virology, Serology and Virology Division (SAViD), New South Wales Health Pathology Randwick	Rawlinson et al
ncov/Australia/NSW2283/2020	EPI_ISL_500702	2020-04-08	Area of Virology, Serology and Virology Division (SAViD), New South Wales Health Pathology Randwick	Area of Virology, Serology and Virology Division (SAViD), New South Wales Health Pathology Randwick	Rawlinson et al
ncov/Australia/NSW229/2020	EPI_ISL_451495	2020-03-28	Pathology West - NSW Health Pathology	NSW Health Pathology - Institute of Clinical Pathology and Medical Research; Westmead Hospital; University of Sydney	CIDM-PH et al. et al
ncov/Australia/NSW2292/2020	EPI_ISL_500703	2020-05-12	Area of Virology, Serology and Virology Division (SAViD), New South Wales Health Pathology Randwick	Area of Virology, Serology and Virology Division (SAViD), New South Wales Health Pathology Randwick	Rawlinson et al
ncov/Australia/NSW23/2020	EPI_ISL_427650	2020-03-04	Centre for Infectious Diseases and Microbiology Public Health	NSW Health Pathology - Institute of Clinical Pathology and Medical Research; Westmead Hospital; University of Sydney	Gall M et al
ncov/Australia/NSW230/2020	EPI_ISL_451496	2020-03-31	Pathology West - NSW Health Pathology	NSW Health Pathology - Institute of Clinical Pathology and Medical Research; Westmead Hospital; University of Sydney	CIDM-PH et al. et al
ncov/Australia/NSW2306/2020	EPI_ISL_500704	2020-05-20	Area of Virology, Serology and Virology Division (SAViD), New South Wales Health Pathology Randwick	Area of Virology, Serology and Virology Division (SAViD), New South Wales Health Pathology Randwick	Rawlinson et al
ncov/Australia/NSW2308/2020	EPI_ISL_678306	2020-05-23	Area of Virology, Serology and Virology Division (SAViD), New South Wales Health Pathology Randwick	Virology Research Laboratory; Area of Virology, Serology and Virology Division (SAViD), New South Wales Health Pathology Randwick	Foster et al
ncov/Australia/NSW231/2020	EPI_ISL_451497	2020-03-27	Pathology West - NSW Health Pathology	NSW Health Pathology - Institute of Clinical Pathology and Medical Research; Westmead Hospital; University of Sydney	CIDM-PH et al. et al
ncov/Australia/NSW2310/2020	EPI_ISL_500705	2020-03-27	Area of Virology, Serology and Virology Division (SAViD), New South Wales Health Pathology Randwick	Area of Virology, Serology and Virology Division (SAViD), New South Wales Health Pathology Randwick	Rawlinson et al
ncov/Australia/NSW2314/2020	EPI_ISL_500706	2020-05-24	Area of Virology, Serology and Virology Division (SAViD), New South Wales Health Pathology Randwick	Area of Virology, Serology and Virology Division (SAViD), New South Wales Health Pathology Randwick	Rawlinson et al
ncov/Australia/NSW2318/2020	EPI_ISL_509520	2020-03-20	Area of Virology, Serology and Virology Division (SAViD), New South Wales Health Pathology Randwick	Area of Virology, Serology and Virology Division (SAViD), New South Wales Health Pathology Randwick	Rawlinson et al
ncov/Australia/NSW232/2020	EPI_ISL_451498	2020-03-27	Pathology West - NSW Health Pathology	NSW Health Pathology - Institute of Clinical Pathology and Medical Research; Westmead Hospital; University of Sydney	CIDM-PH et al. et al
ncov/Australia/NSW233/2020	EPI_ISL_451499	2020-03-27	Pathology West - NSW Health Pathology	NSW Health Pathology - Institute of Clinical Pathology and Medical Research; Westmead Hospital; University of Sydney	CIDM-PH et al. et al
ncov/Australia/NSW234/2020	EPI_ISL_451500	2020-03-27	Pathology West - NSW Health Pathology	NSW Health Pathology - Institute of Clinical Pathology and Medical Research; Westmead Hospital; University of Sydney	CIDM-PH et al. et al
ncov/Australia/NSW235/2020	EPI_ISL_451501	2020-03-26	Pathology West - NSW Health Pathology	NSW Health Pathology - Institute of Clinical Pathology and Medical Research; Westmead Hospital; University of Sydney	CIDM-PH et al. et al
ncov/Australia/NSW236/2020	EPI_ISL_451502	2020-03-26	Pathology West - NSW Health Pathology	NSW Health Pathology - Institute of Clinical Pathology and Medical Research; Westmead Hospital; University of Sydney	CIDM-PH et al. et al
ncov/Australia/NSW237/2020	EPI_ISL_451503	2020-03-29	Pathology West - NSW Health Pathology	NSW Health Pathology - Institute of Clinical Pathology and Medical Research; Westmead Hospital; University of Sydney	CIDM-PH et al. et al
ncov/Australia/NSW238/2020	EPI_ISL_451504	2020-03-28	Pathology West - NSW Health Pathology	NSW Health Pathology - Institute of Clinical Pathology and Medical Research; Westmead Hospital; University of Sydney	CIDM-PH et al. et al
ncov/Australia/NSW2380/2020	EPI_ISL_678307	2020-03-23	Area of Virology, Serology and Virology Division (SAViD), New South Wales Health Pathology Randwick	Virology Research Laboratory; Area of Virology, Serology and Virology Division (SAViD), New South Wales Health Pathology Randwick	Foster et al
ncov/Australia/NSW2383/2020	EPI_ISL_678308	2020-03-04	Area of Virology, Serology and Virology Division (SAViD), New South Wales Health Pathology Randwick	Virology Research Laboratory; Area of Virology, Serology and Virology Division (SAViD), New South Wales Health Pathology Randwick	Foster et al
ncov/Australia/NSW2384/2020	EPI_ISL_678309	2020-03-04	Area of Virology, Serology and Virology Division (SAViD), New South Wales Health Pathology Randwick	Virology Research Laboratory; Area of Virology, Serology and Virology Division (SAViD), New South Wales Health Pathology Randwick	Foster et al
ncov/Australia/NSW2387/2020	EPI_ISL_678310	2020-05-31	Area of Virology, Serology and Virology Division (SAViD), New South Wales Health Pathology Randwick	Virology Research Laboratory; Area of Virology, Serology and Virology Division (SAViD), New South Wales Health Pathology Randwick	Foster et al
ncov/Australia/NSW239/2020	EPI_ISL_451505	2020-03-25	Pathology West - NSW Health Pathology	NSW Health Pathology - Institute of Clinical Pathology and Medical Research; Westmead Hospital; University of Sydney	CIDM-PH et al. et al
ncov/Australia/NSW24/2020	EPI_ISL_417387	2020-03-06	Centre for Infectious Diseases and Microbiology Public Health	NSW Health Pathology - Institute of Clinical Pathology and Medical Research; Westmead Hospital; University of Sydney	Timms V et al
ncov/Australia/NSW240/2020	EPI_ISL_451506	2020-03-25	Pathology West - NSW Health Pathology	NSW Health Pathology - Institute of Clinical Pathology and Medical Research; Westmead Hospital; University of Sydney	CIDM-PH et al. et al
ncov/Australia/NSW241/2020	EPI_ISL_451507	2020-03-25	Pathology West - NSW Health Pathology	NSW Health Pathology - Institute of Clinical Pathology and Medical Research; Westmead Hospital; University of Sydney	CIDM-PH et al. et al
ncov/Australia/NSW2410/2020	EPI_ISL_527011	2020-06-12	Area of Virology, Serology and Virology Division (SAViD), New South Wales Health Pathology Randwick	Area of Virology, Serology and Virology Division (SAViD), New South Wales Health Pathology Randwick	Rawlinson et al
ncov/Australia/NSW2411/2020	EPI_ISL_527012	2020-06-13	Area of Virology, Serology and Virology Division (SAViD), New South Wales Health Pathology Randwick	Area of Virology, Serology and Virology Division (SAViD), New South Wales Health Pathology Randwick	Rawlinson et al
ncov/Australia/NSW2415/2020	EPI_ISL_527013	2020-06-19	Area of Virology, Serology and Virology Division (SAViD), New South Wales Health Pathology Randwick	Area of Virology, Serology and Virology Division (SAViD), New South Wales Health Pathology Randwick	Rawlinson et al
ncov/Australia/NSW242/2020	EPI_ISL_451508	2020-03-25	Pathology West - NSW Health Pathology	NSW Health Pathology - Institute of Clinical Pathology and Medical Research; Westmead Hospital; University of Sydney	CIDM-PH et al. et al
ncov/Australia/NSW2429/2020	EPI_ISL_527014	2020-06-21	Area of Virology, Serology and Virology Division (SAViD), New South Wales Health Pathology Randwick	Area of Virology, Serology and Virology Division (SAViD), New South Wales Health Pathology Randwick	Rawlinson et al
ncov/Australia/NSW243/2020	EPI_ISL_451509	2020-03-30	Pathology West - NSW Health Pathology	NSW Health Pathology - Institute of Clinical Pathology and Medical Research; Westmead Hospital; University of Sydney	CIDM-PH et al. et al
ncov/Australia/NSW2431/2020	EPI_ISL_527015	2020-04-02	Area of Virology, Serology and Virology Division (SAViD), New South Wales Health Pathology Randwick	Area of Virology, Serology and Virology Division (SAViD), New South Wales Health Pathology Randwick	Rawlinson et al
ncov/Australia/NSW2435/2020	EPI_ISL_527016	2020-03-26	Area of Virology, Serology and Virology Division (SAViD), New South Wales Health Pathology Randwick	Area of Virology, Serology and Virology Division (SAViD), New South Wales Health Pathology Randwick	Rawlinson et al
ncov/Australia/NSW2437/2020	EPI_ISL_527017	2020-04-09	Area of Virology, Serology and Virology Division (SAViD), New South Wales Health Pathology Randwick	Area of Virology, Serology and Virology Division (SAViD), New South Wales Health Pathology Randwick	Rawlinson et al
ncov/Australia/NSW244/2020	EPI_ISL_699644	2020-03-25	Laverty Pathology	NSW Health Pathology - Institute of Clinical Pathology and Medical Research; Westmead Hospital; University of Sydney	CIDM-PH et al. et al
ncov/Australia/NSW2440/2020	EPI_ISL_678311	2020-03-26	Area of Virology, Serology and Virology Division (SAViD), New South Wales Health Pathology Randwick	Virology Research Laboratory; Area of Virology, Serology and Virology Division (SAViD), New South Wales Health Pathology Randwick	Foster et al
ncov/Australia/NSW245/2020	EPI_ISL_451510	2020-03-30	Pathology West - NSW Health Pathology	NSW Health Pathology - Institute of Clinical Pathology and Medical Research; Westmead Hospital; University of Sydney	CIDM-PH et al. et al
ncov/Australia/NSW2455/2020	EPI_ISL_678312	2020-06-24	Area of Virology, Serology and Virology Division (SAViD), New South Wales Health Pathology Randwick	Virology Research Laboratory; Area of Virology, Serology and Virology Division (SAViD), New South Wales Health Pathology Randwick	Foster et al
ncov/Australia/NSW2456/2020	EPI_ISL_527018	2020-06-26	Area of Virology, Serology and Virology Division (SAViD), New South Wales Health Pathology Randwick	Area of Virology, Serology and Virology Division (SAViD), New South Wales Health Pathology Randwick	Rawlinson et al
ncov/Australia/NSW246/2020	EPI_ISL_451511	2020-03-29	Pathology West - NSW Health Pathology	NSW Health Pathology - Institute of Clinical Pathology and Medical Research; Westmead Hospital; University of Sydney	CIDM-PH et al. et al
ncov/Australia/NSW247/2020	EPI_ISL_451512	2020-03-28	Pathology West - NSW Health Pathology	NSW Health Pathology - Institute of Clinical Pathology and Medical Research; Westmead Hospital; University of Sydney	CIDM-PH et al. et al
ncov/Australia/NSW2473/2020	EPI_ISL_527019	2020-07-02	Area of Virology, Serology and Virology Division (SAViD), New South Wales Health Pathology Randwick	Area of Virology, Serology and Virology Division (SAViD), New South Wales Health Pathology Randwick	Rawlinson et al
ncov/Australia/NSW2474/2020	EPI_ISL_527020	2020-07-01	Area of Virology, Serology and Virology Division (SAViD), New South Wales Health Pathology Randwick	Area of Virology, Serology and Virology Division (SAViD), New South Wales Health Pathology Randwick	Rawlinson et al
ncov/Australia/NSW248/2020	EPI_ISL_451513	2020-03-29	Pathology West - NSW Health Pathology	NSW Health Pathology - Institute of Clinical Pathology and Medical Research; Westmead Hospital; University of Sydney	CIDM-PH et al. et al
ncov/Australia/NSW2480/2020	EPI_ISL_527021	2020-07-02	Area of Virology, Serology and Virology Division (SAViD), New South Wales Health Pathology Randwick	Area of Virology, Serology and Virology Division (SAViD), New South Wales Health Pathology Randwick	Rawlinson et al
ncov/Australia/NSW2486/2020	EPI_ISL_527022	2020-06-30	Area of Virology, Serology and Virology Division (SAViD), New South Wales Health Pathology Randwick	Area of Virology, Serology and Virology Division (SAViD), New South Wales Health Pathology Randwick	Rawlinson et al
ncov/Australia/NSW2487/2020	EPI_ISL_527023	2020-06-30	Area of Virology, Serology and Virology Division (SAViD), New South Wales Health Pathology Randwick	Area of Virology, Serology and Virology Division (SAViD), New South Wales Health Pathology Randwick	Rawlinson et al
ncov/Australia/NSW249/2020	EPI_ISL_451514	2020-03-29	Pathology West - NSW Health Pathology	NSW Health Pathology - Institute of Clinical Pathology and Medical Research; Westmead Hospital; University of Sydney	CIDM-PH et al. et al
ncov/Australia/NSW2495/2020	EPI_ISL_527024	2020-06-30	Area of Virology, Serology and Virology Division (SAViD), New South Wales Health Pathology Randwick	Area of Virology, Serology and Virology Division (SAViD), New South Wales Health Pathology Randwick	Rawlinson et al
ncov/Australia/NSW2496/2020	EPI_ISL_527025	2020-06-29	Area of Virology, Serology and Virology Division (SAViD), New South Wales Health Pathology Randwick	Area of Virology, Serology and Virology Division (SAViD), New South Wales Health Pathology Randwick	Rawlinson et al
ncov/Australia/NSW2497/2020	EPI_ISL_527026	2020-06-29	Area of Virology, Serology and Virology Division (SAViD), New South Wales Health Pathology Randwick	Area of Virology, Serology and Virology Division (SAViD), New South Wales Health Pathology Randwick	Rawlinson et al
ncov/Australia/NSW25/2020	EPI_ISL_417388	2020-03-05	Centre for Infectious Diseases and Microbiology Public Health	NSW Health Pathology - Institute of Clinical Pathology and Medical Research; Westmead Hospital; University of Sydney	Gall M et al
ncov/Australia/NSW250/2020	EPI_ISL_451515	2020-03-29	Pathology West - NSW Health Pathology	NSW Health Pathology - Institute of Clinical Pathology and Medical Research; Westmead Hospital; University of Sydney	CIDM-PH et al. et al
ncov/Australia/NSW2503/2020	EPI_ISL_527027	2020-07-04	Area of Virology, Serology and Virology Division (SAViD), New South Wales Health Pathology Randwick	Area of Virology, Serology and Virology Division (SAViD), New South Wales Health Pathology Randwick	Rawlinson et al
ncov/Australia/NSW2507/2020	EPI_ISL_527028	2020-07-04	Area of Virology, Serology and Virology Division (SAViD), New South Wales Health Pathology Randwick	Area of Virology, Serology and Virology Division (SAViD), New South Wales Health Pathology Randwick	Rawlinson et al
ncov/Australia/NSW2508/2020	EPI_ISL_527029	2020-07-04	Area of Virology, Serology and Virology Division (SAViD), New South Wales Health Pathology Randwick	Area of Virology, Serology and Virology Division (SAViD), New South Wales Health Pathology Randwick	Rawlinson et al
ncov/Australia/NSW251/2020	EPI_ISL_451516	2020-03-28	Pathology West - NSW Health Pathology	NSW Health Pathology - Institute of Clinical Pathology and Medical Research; Westmead Hospital; University of Sydney	CIDM-PH et al. et al
ncov/Australia/NSW2510/2020	EPI_ISL_527030	2020-07-04	Area of Virology, Serology and Virology Division (SAViD), New South Wales Health Pathology Randwick	Area of Virology, Serology and Virology Division (SAViD), New South Wales Health Pathology Randwick	Rawlinson et al
ncov/Australia/NSW2511/2020	EPI_ISL_527031	2020-07-04	Area of Virology, Serology and Virology Division (SAViD), New South Wales Health Pathology Randwick	Area of Virology, Serology and Virology Division (SAViD), New South Wales Health Pathology Randwick	Rawlinson et al
ncov/Australia/NSW2512/2020	EPI_ISL_527032	2020-07-04	Area of Virology, Serology and Virology Division (SAViD), New South Wales Health Pathology Randwick	Area of Virology, Serology and Virology Division (SAViD), New South Wales Health Pathology Randwick	Rawlinson et al
ncov/Australia/NSW2513/2020	EPI_ISL_527033	2020-07-05	Area of Virology, Serology and Virology Division (SAViD), New South Wales Health Pathology Randwick	Area of Virology, Serology and Virology Division (SAViD), New South Wales Health Pathology Randwick	Rawlinson et al
ncov/Australia/NSW2515/2020	EPI_ISL_527034	2020-07-04	Area of Virology, Serology and Virology Division (SAViD), New South Wales Health Pathology Randwick	Area of Virology, Serology and Virology Division (SAViD), New South Wales Health Pathology Randwick	Rawlinson et al
ncov/Australia/NSW2519/2020	EPI_ISL_527035	2020-03-23	Area of Virology, Serology and Virology Division (SAViD), New South Wales Health Pathology Randwick	Area of Virology, Serology and Virology Division (SAViD), New South Wales Health Pathology Randwick	Rawlinson et al
ncov/Australia/NSW252/2020	EPI_ISL_451517	2020-03-08	South Eastern Area Laboratory Services	NSW Health Pathology - Institute of Clinical Pathology and Medical Research; Westmead Hospital; University of Sydney	CIDM-PH et al. et al
ncov/Australia/NSW2520/2020	EPI_ISL_509521	2020-07-08	Area of Virology, Serology and Virology Division (SAViD), New South Wales Health Pathology Randwick	Area of Virology, Serology and Virology Division (SAViD), New South Wales Health Pathology Randwick	Rawlinson et al
ncov/Australia/NSW2526/2020	EPI_ISL_527036	2020-07-11	Area of Virology, Serology and Virology Division (SAViD), New South Wales Health Pathology Randwick	Area of Virology, Serology and Virology Division (SAViD), New South Wales Health Pathology Randwick	Rawlinson et al
ncov/Australia/NSW2529/2020	EPI_ISL_678313	2020-07-12	Area of Virology, Serology and Virology Division (SAViD), New South Wales Health Pathology Randwick	Virology Research Laboratory; Area of Virology, Serology and Virology Division (SAViD), New South Wales Health Pathology Randwick	Foster et al
ncov/Australia/NSW253/2020	EPI_ISL_451518	2020-03-19	South Eastern Area Laboratory Services	NSW Health Pathology - Institute of Clinical Pathology and Medical Research; Westmead Hospital; University of Sydney	CIDM-PH et al. et al
ncov/Australia/NSW2530/2020	EPI_ISL_509522	2020-07-14	Area of Virology, Serology and Virology Division (SAViD), New South Wales Health Pathology Randwick	Area of Virology, Serology and Virology Division (SAViD), New South Wales Health Pathology Randwick	Rawlinson et al
ncov/Australia/NSW2533/2020	EPI_ISL_527037	2020-04-09	Area of Virology, Serology and Virology Division (SAViD), New South Wales Health Pathology Randwick	Area of Virology, Serology and Virology Division (SAViD), New South Wales Health Pathology Randwick	Rawlinson et al
ncov/Australia/NSW2534/2020	EPI_ISL_527038	2020-04-09	Area of Virology, Serology and Virology Division (SAViD), New South Wales Health Pathology Randwick	Area of Virology, Serology and Virology Division (SAViD), New South Wales Health Pathology Randwick	Rawlinson et al
ncov/Australia/NSW2536/2020	EPI_ISL_527039	2020-04-04	Area of Virology, Serology and Virology Division (SAViD), New South Wales Health Pathology Randwick	Area of Virology, Serology and Virology Division (SAViD), New South Wales Health Pathology Randwick	Rawlinson et al
ncov/Australia/NSW2538/2020	EPI_ISL_527040	2020-04-04	Area of Virology, Serology and Virology Division (SAViD), New South Wales Health Pathology Randwick	Area of Virology, Serology and Virology Division (SAViD), New South Wales Health Pathology Randwick	Rawlinson et al
ncov/Australia/NSW2539/2020	EPI_ISL_527041	2020-04-04	Area of Virology, Serology and Virology Division (SAViD), New South Wales Health Pathology Randwick	Area of Virology, Serology and Virology Division (SAViD), New South Wales Health Pathology Randwick	Rawlinson et al
ncov/Australia/NSW254/2020	EPI_ISL_451519	2020-03-12	South Eastern Area Laboratory Services	NSW Health Pathology - Institute of Clinical Pathology and Medical Research; Westmead Hospital; University of Sydney	CIDM-PH et al. et al
ncov/Australia/NSW2540/2020	EPI_ISL_678314	2020-04-04	Area of Virology, Serology and Virology Division (SAViD), New South Wales Health Pathology Randwick	Virology Research Laboratory; Area of Virology, Serology and Virology Division (SAViD), New South Wales Health Pathology Randwick	Foster et al
ncov/Australia/NSW2541/2020	EPI_ISL_527042	2020-04-04	Area of Virology, Serology and Virology Division (SAViD), New South Wales Health Pathology Randwick	Area of Virology, Serology and Virology Division (SAViD), New South Wales Health Pathology Randwick	Rawlinson et al
ncov/Australia/NSW2542/2020	EPI_ISL_527043	2020-04-04	Area of Virology, Serology and Virology Division (SAViD), New South Wales Health Pathology Randwick	Area of Virology, Serology and Virology Division (SAViD), New South Wales Health Pathology Randwick	Rawlinson et al
ncov/Australia/NSW2543/2020	EPI_ISL_527044	2020-04-04	Area of Virology, Serology and Virology Division (SAViD), New South Wales Health Pathology Randwick	Area of Virology, Serology and Virology Division (SAViD), New South Wales Health Pathology Randwick	Rawlinson et al
ncov/Australia/NSW2544/2020	EPI_ISL_527045	2020-04-04	Area of Virology, Serology and Virology Division (SAViD), New South Wales Health Pathology Randwick	Area of Virology, Serology and Virology Division (SAViD), New South Wales Health Pathology Randwick	Rawlinson et al
ncov/Australia/NSW2545/2020	EPI_ISL_527046	2020-04-04	Area of Virology, Serology and Virology Division (SAViD), New South Wales Health Pathology Randwick	Area of Virology, Serology and Virology Division (SAViD), New South Wales Health Pathology Randwick	Rawlinson et al
ncov/Australia/NSW2546/2020	EPI_ISL_527047	2020-04-04	Area of Virology, Serology and Virology Division (SAViD), New South Wales Health Pathology Randwick	Area of Virology, Serology and Virology Division (SAViD), New South Wales Health Pathology Randwick	Rawlinson et al
ncov/Australia/NSW2547/2020	EPI_ISL_527048	2020-04-04	Area of Virology, Serology and Virology Division (SAViD), New South Wales Health Pathology Randwick	Area of Virology, Serology and Virology Division (SAViD), New South Wales Health Pathology Randwick	Rawlinson et al
ncov/Australia/NSW2548/2020	EPI_ISL_527049	2020-04-04	Area of Virology, Serology and Virology Division (SAViD), New South Wales Health Pathology Randwick	Area of Virology, Serology and Virology Division (SAViD), New South Wales Health Pathology Randwick	Rawlinson et al
ncov/Australia/NSW2549/2020	EPI_ISL_527050	2020-04-04	Area of Virology, Serology and Virology Division (SAViD), New South Wales Health Pathology Randwick	Area of Virology, Serology and Virology Division (SAViD), New South Wales Health Pathology Randwick	Rawlinson et al
ncov/Australia/NSW2550/2020	EPI_ISL_527051	2020-04-04	Area of Virology, Serology and Virology Division (SAViD), New South Wales Health Pathology Randwick	Area of Virology, Serology and Virology Division (SAViD), New South Wales Health Pathology Randwick	Rawlinson et al
ncov/Australia/NSW2551/2020	EPI_ISL_527052	2020-04-04	Area of Virology, Serology and Virology Division (SAViD), New South Wales Health Pathology Randwick	Area of Virology, Serology and Virology Division (SAViD), New South Wales Health Pathology Randwick	Rawlinson et al
ncov/Australia/NSW2552/2020	EPI_ISL_527053	2020-04-06	Area of Virology, Serology and Virology Division (SAViD), New South Wales Health Pathology Randwick	Area of Virology, Serology and Virology Division (SAViD), New South Wales Health Pathology Randwick	Rawlinson et al
ncov/Australia/NSW2557/2020	EPI_ISL_527054	2020-04-06	Area of Virology, Serology and Virology Division (SAViD), New South Wales Health Pathology Randwick	Area of Virology, Serology and Virology Division (SAViD), New South Wales Health Pathology Randwick	Rawlinson et al
ncov/Australia/NSW256/2020	EPI_ISL_451521	2020-03-14	South Eastern Area Laboratory Services	NSW Health Pathology - Institute of Clinical Pathology and Medical Research; Westmead Hospital; University of Sydney	CIDM-PH et al. et al
ncov/Australia/NSW2562/2020	EPI_ISL_527055	2020-04-05	Area of Virology, Serology and Virology Division (SAViD), New South Wales Health Pathology Randwick	Area of Virology, Serology and Virology Division (SAViD), New South Wales Health Pathology Randwick	Rawlinson et al
ncov/Australia/NSW2563/2020	EPI_ISL_527056	2020-04-05	Area of Virology, Serology and Virology Division (SAViD), New South Wales Health Pathology Randwick	Area of Virology, Serology and Virology Division (SAViD), New South Wales Health Pathology Randwick	Rawlinson et al
ncov/Australia/NSW2565/2020	EPI_ISL_678315	2020-04-05	Area of Virology, Serology and Virology Division (SAViD), New South Wales Health Pathology Randwick	Virology Research Laboratory; Area of Virology, Serology and Virology Division (SAViD), New South Wales Health Pathology Randwick	Foster et al
ncov/Australia/NSW2567/2020	EPI_ISL_678316	2020-04-09	Area of Virology, Serology and Virology Division (SAViD), New South Wales Health Pathology Randwick	Virology Research Laboratory; Area of Virology, Serology and Virology Division (SAViD), New South Wales Health Pathology Randwick	Foster et al
ncov/Australia/NSW257/2020	EPI_ISL_451522	2020-03-26	Pathology West - NSW Health Pathology	NSW Health Pathology - Institute of Clinical Pathology and Medical Research; Westmead Hospital; University of Sydney	CIDM-PH et al. et al
ncov/Australia/NSW2570/2020	EPI_ISL_527057	2020-04-11	Area of Virology, Serology and Virology Division (SAViD), New South Wales Health Pathology Randwick	Area of Virology, Serology and Virology Division (SAViD), New South Wales Health Pathology Randwick	Rawlinson et al
ncov/Australia/NSW2571/2020	EPI_ISL_527058	2020-04-12	Area of Virology, Serology and Virology Division (SAViD), New South Wales Health Pathology Randwick	Area of Virology, Serology and Virology Division (SAViD), New South Wales Health Pathology Randwick	Rawlinson et al
ncov/Australia/NSW2573/2020	EPI_ISL_527059	2020-04-17	Area of Virology, Serology and Virology Division (SAViD), New South Wales Health Pathology Randwick	Area of Virology, Serology and Virology Division (SAViD), New South Wales Health Pathology Randwick	Rawlinson et al
ncov/Australia/NSW2574/2020	EPI_ISL_527060	2020-04-21	Area of Virology, Serology and Virology Division (SAViD), New South Wales Health Pathology Randwick	Area of Virology, Serology and Virology Division (SAViD), New South Wales Health Pathology Randwick	Rawlinson et al
ncov/Australia/NSW2576/2020	EPI_ISL_527061	2020-04-10	Area of Virology, Serology and Virology Division (SAViD), New South Wales Health Pathology Randwick	Area of Virology, Serology and Virology Division (SAViD), New South Wales Health Pathology Randwick	Rawlinson et al
ncov/Australia/NSW2577/2020	EPI_ISL_527062	2020-04-06	Area of Virology, Serology and Virology Division (SAViD), New South Wales Health Pathology Randwick	Area of Virology, Serology and Virology Division (SAViD), New South Wales Health Pathology Randwick	Rawlinson et al
ncov/Australia/NSW2579/2020	EPI_ISL_509523	2020-07-16	Area of Virology, Serology and Virology Division (SAViD), New South Wales Health Pathology Randwick	Area of Virology, Serology and Virology Division (SAViD), New South Wales Health Pathology Randwick	Rawlinson et al
ncov/Australia/NSW258/2020	EPI_ISL_451523	2020-03-27	Pathology West - NSW Health Pathology	NSW Health Pathology - Institute of Clinical Pathology and Medical Research; Westmead Hospital; University of Sydney	CIDM-PH et al. et al
ncov/Australia/NSW2584/2020	EPI_ISL_678317	2020-07-17	Area of Virology, Serology and Virology Division (SAViD), New South Wales Health Pathology Randwick	Virology Research Laboratory; Area of Virology, Serology and Virology Division (SAViD), New South Wales Health Pathology Randwick	Foster et al
ncov/Australia/NSW2589/2020	EPI_ISL_678318	2020-07-17	Area of Virology, Serology and Virology Division (SAViD), New South Wales Health Pathology Randwick	Virology Research Laboratory; Area of Virology, Serology and Virology Division (SAViD), New South Wales Health Pathology Randwick	Foster et al
ncov/Australia/NSW259/2020	EPI_ISL_451524	2020-03-28	Pathology West - NSW Health Pathology	NSW Health Pathology - Institute of Clinical Pathology and Medical Research; Westmead Hospital; University of Sydney	CIDM-PH et al. et al
ncov/Australia/NSW2596/2020	EPI_ISL_678319	2020-06-23	Area of Virology, Serology and Virology Division (SAViD), New South Wales Health Pathology Randwick	Virology Research Laboratory; Area of Virology, Serology and Virology Division (SAViD), New South Wales Health Pathology Randwick	Foster et al
ncov/Australia/NSW26/2020	EPI_ISL_417389	2020-03-09	Centre for Infectious Diseases and Microbiology Public Health	NSW Health Pathology - Institute of Clinical Pathology and Medical Research; Westmead Hospital; University of Sydney	Arnott A et al
ncov/Australia/NSW260/2020	EPI_ISL_451525	2020-03-26	Pathology West - NSW Health Pathology	NSW Health Pathology - Institute of Clinical Pathology and Medical Research; Westmead Hospital; University of Sydney	CIDM-PH et al. et al
ncov/Australia/NSW2603/2020	EPI_ISL_678320	2020-06-12	Area of Virology, Serology and Virology Division (SAViD), New South Wales Health Pathology Randwick	Virology Research Laboratory; Area of Virology, Serology and Virology Division (SAViD), New South Wales Health Pathology Randwick	Foster et al
ncov/Australia/NSW2608/2020	EPI_ISL_500717	2020-07-25	Area of Virology, Serology and Virology Division (SAViD), New South Wales Health Pathology Randwick	Area of Virology, Serology and Virology Division (SAViD), New South Wales Health Pathology Randwick	Rawlinson et al
ncov/Australia/NSW2609/2020	EPI_ISL_678321	2020-07-20	Area of Virology, Serology and Virology Division (SAViD), New South Wales Health Pathology Randwick	Virology Research Laboratory; Area of Virology, Serology and Virology Division (SAViD), New South Wales Health Pathology Randwick	Foster et al
ncov/Australia/NSW261/2020	EPI_ISL_451526	2020-03-27	Pathology West - NSW Health Pathology	NSW Health Pathology - Institute of Clinical Pathology and Medical Research; Westmead Hospital; University of Sydney	CIDM-PH et al. et al
ncov/Australia/NSW2616/2020	EPI_ISL_527063	2020-07-27	Area of Virology, Serology and Virology Division (SAViD), New South Wales Health Pathology Randwick	Area of Virology, Serology and Virology Division (SAViD), New South Wales Health Pathology Randwick	Rawlinson et al
ncov/Australia/NSW262/2020	EPI_ISL_451527	2020-03-27	Pathology West - NSW Health Pathology	NSW Health Pathology - Institute of Clinical Pathology and Medical Research; Westmead Hospital; University of Sydney	CIDM-PH et al. et al
ncov/Australia/NSW2624/2020	EPI_ISL_678322	2020-04-05	Area of Virology, Serology and Virology Division (SAViD), New South Wales Health Pathology Randwick	Virology Research Laboratory; Area of Virology, Serology and Virology Division (SAViD), New South Wales Health Pathology Randwick	Foster et al
ncov/Australia/NSW2626/2020	EPI_ISL_678323	2020-04-05	Area of Virology, Serology and Virology Division (SAViD), New South Wales Health Pathology Randwick	Virology Research Laboratory; Area of Virology, Serology and Virology Division (SAViD), New South Wales Health Pathology Randwick	Foster et al
ncov/Australia/NSW2627/2020	EPI_ISL_678324	2020-04-07	Area of Virology, Serology and Virology Division (SAViD), New South Wales Health Pathology Randwick	Virology Research Laboratory; Area of Virology, Serology and Virology Division (SAViD), New South Wales Health Pathology Randwick	Foster et al
ncov/Australia/NSW263/2020	EPI_ISL_451528	2020-03-27	Pathology West - NSW Health Pathology	NSW Health Pathology - Institute of Clinical Pathology and Medical Research; Westmead Hospital; University of Sydney	CIDM-PH et al. et al
ncov/Australia/NSW2631/2020	EPI_ISL_678325	2020-07-21	Area of Virology, Serology and Virology Division (SAViD), New South Wales Health Pathology Randwick	Virology Research Laboratory; Area of Virology, Serology and Virology Division (SAViD), New South Wales Health Pathology Randwick	Foster et al
ncov/Australia/NSW2632/2020	EPI_ISL_678326	2020-07-24	Area of Virology, Serology and Virology Division (SAViD), New South Wales Health Pathology Randwick	Virology Research Laboratory; Area of Virology, Serology and Virology Division (SAViD), New South Wales Health Pathology Randwick	Foster et al
ncov/Australia/NSW2633/2020	EPI_ISL_678327	2020-07-22	Area of Virology, Serology and Virology Division (SAViD), New South Wales Health Pathology Randwick	Virology Research Laboratory; Area of Virology, Serology and Virology Division (SAViD), New South Wales Health Pathology Randwick	Foster et al
ncov/Australia/NSW2634/2020	EPI_ISL_678328	2020-07-22	Area of Virology, Serology and Virology Division (SAViD), New South Wales Health Pathology Randwick	Virology Research Laboratory; Area of Virology, Serology and Virology Division (SAViD), New South Wales Health Pathology Randwick	Foster et al
ncov/Australia/NSW2636/2020	EPI_ISL_678329	2020-07-22	Area of Virology, Serology and Virology Division (SAViD), New South Wales Health Pathology Randwick	Virology Research Laboratory; Area of Virology, Serology and Virology Division (SAViD), New South Wales Health Pathology Randwick	Foster et al
ncov/Australia/NSW264/2020	EPI_ISL_451529	2020-03-26	Pathology West - NSW Health Pathology	NSW Health Pathology - Institute of Clinical Pathology and Medical Research; Westmead Hospital; University of Sydney	CIDM-PH et al. et al
ncov/Australia/NSW2646/2020	EPI_ISL_678330	2020-07-16	Area of Virology, Serology and Virology Division (SAViD), New South Wales Health Pathology Randwick	Virology Research Laboratory; Area of Virology, Serology and Virology Division (SAViD), New South Wales Health Pathology Randwick	Foster et al
ncov/Australia/NSW2647/2020	EPI_ISL_527064	2020-07-30	Area of Virology, Serology and Virology Division (SAViD), New South Wales Health Pathology Randwick	Area of Virology, Serology and Virology Division (SAViD), New South Wales Health Pathology Randwick	Rawlinson et al
ncov/Australia/NSW2648/2020	EPI_ISL_678331	2020-07-20	Area of Virology, Serology and Virology Division (SAViD), New South Wales Health Pathology Randwick	Virology Research Laboratory; Area of Virology, Serology and Virology Division (SAViD), New South Wales Health Pathology Randwick	Foster et al
ncov/Australia/NSW265/2020	EPI_ISL_451530	2020-03-28	Pathology Sydney South West - NSW Health Pathology	NSW Health Pathology - Institute of Clinical Pathology and Medical Research; Westmead Hospital; University of Sydney	CIDM-PH et al. et al
ncov/Australia/NSW2653/2020	EPI_ISL_678332	2020-07-18	Area of Virology, Serology and Virology Division (SAViD), New South Wales Health Pathology Randwick	Virology Research Laboratory; Area of Virology, Serology and Virology Division (SAViD), New South Wales Health Pathology Randwick	Foster et al
ncov/Australia/NSW2656/2020	EPI_ISL_678333	2020-03-26	Area of Virology, Serology and Virology Division (SAViD), New South Wales Health Pathology Randwick	Virology Research Laboratory; Area of Virology, Serology and Virology Division (SAViD), New South Wales Health Pathology Randwick	Foster et al
ncov/Australia/NSW266/2020	EPI_ISL_451531	2020-03-28	Pathology Sydney South West - NSW Health Pathology	NSW Health Pathology - Institute of Clinical Pathology and Medical Research; Westmead Hospital; University of Sydney	CIDM-PH et al. et al
ncov/Australia/NSW2660/2020	EPI_ISL_678334	2020-04-09	Area of Virology, Serology and Virology Division (SAViD), New South Wales Health Pathology Randwick	Virology Research Laboratory; Area of Virology, Serology and Virology Division (SAViD), New South Wales Health Pathology Randwick	Foster et al
ncov/Australia/NSW267/2020	EPI_ISL_451532	2020-04-05	Pathology West - NSW Health Pathology	NSW Health Pathology - Institute of Clinical Pathology and Medical Research; Westmead Hospital; University of Sydney	CIDM-PH et al. et al
ncov/Australia/NSW268/2020	EPI_ISL_451533	2020-03-30	Pathology Sydney South West - NSW Health Pathology	NSW Health Pathology - Institute of Clinical Pathology and Medical Research; Westmead Hospital; University of Sydney	CIDM-PH et al. et al
ncov/Australia/NSW269/2020	EPI_ISL_451534	2020-04-03	Medlab Pathology	NSW Health Pathology - Institute of Clinical Pathology and Medical Research; Westmead Hospital; University of Sydney	CIDM-PH et al. et al
ncov/Australia/NSW2692/2020	EPI_ISL_678336	2020-08-10	Area of Virology, Serology and Virology Division (SAViD), New South Wales Health Pathology Randwick	Virology Research Laboratory; Area of Virology, Serology and Virology Division (SAViD), New South Wales Health Pathology Randwick	Foster et al
ncov/Australia/NSW2696/2020	EPI_ISL_678337	2020-08-08	Area of Virology, Serology and Virology Division (SAViD), New South Wales Health Pathology Randwick	Virology Research Laboratory; Area of Virology, Serology and Virology Division (SAViD), New South Wales Health Pathology Randwick	Foster et al
ncov/Australia/NSW27/2020	EPI_ISL_417390	2020-03-08	Centre for Infectious Diseases and Microbiology Public Health	NSW Health Pathology - Institute of Clinical Pathology and Medical Research; Westmead Hospital; University of Sydney	Sadsad R et al
ncov/Australia/NSW270/2020	EPI_ISL_451535	2020-04-02	Pathology West - NSW Health Pathology	NSW Health Pathology - Institute of Clinical Pathology and Medical Research; Westmead Hospital; University of Sydney	CIDM-PH et al. et al
ncov/Australia/NSW271/2020	EPI_ISL_451536	2020-03-27	Pathology Sydney South West - NSW Health Pathology	NSW Health Pathology - Institute of Clinical Pathology and Medical Research; Westmead Hospital; University of Sydney	CIDM-PH et al. et al
ncov/Australia/NSW2713/2020	EPI_ISL_707891	2020-03-24	Area of Virology, Serology and Virology Division (SAViD), New South Wales Health Pathology Randwick	Virology Research Laboratory; Area of Virology, Serology and Virology Division (SAViD), New South Wales Health Pathology Randwick	Foster et al
ncov/Australia/NSW2714/2020	EPI_ISL_707892	2020-03-24	Area of Virology, Serology and Virology Division (SAViD), New South Wales Health Pathology Randwick	Virology Research Laboratory; Area of Virology, Serology and Virology Division (SAViD), New South Wales Health Pathology Randwick	Foster et al
ncov/Australia/NSW2715/2020	EPI_ISL_678338	2020-03-26	Area of Virology, Serology and Virology Division (SAViD), New South Wales Health Pathology Randwick	Virology Research Laboratory; Area of Virology, Serology and Virology Division (SAViD), New South Wales Health Pathology Randwick	Foster et al
ncov/Australia/NSW2716/2020	EPI_ISL_527179	2020-08-24	Area of Virology, Serology and Virology Division (SAViD), New South Wales Health Pathology Randwick	Area of Virology, Serology and Virology Division (SAViD), New South Wales Health Pathology Randwick	Rawlinson et al
ncov/Australia/NSW2717/2020	EPI_ISL_527180	2020-08-25	Area of Virology, Serology and Virology Division (SAViD), New South Wales Health Pathology Randwick	Area of Virology, Serology and Virology Division (SAViD), New South Wales Health Pathology Randwick	Rawlinson et al
ncov/Australia/NSW2718/2020	EPI_ISL_527400	2020-08-26	Area of Virology, Serology and Virology Division (SAViD), New South Wales Health Pathology Randwick	Area of Virology, Serology and Virology Division (SAViD), New South Wales Health Pathology Randwick	Rawlinson et al
ncov/Australia/NSW272/2020	EPI_ISL_451537	2020-04-04	Pathology West - NSW Health Pathology	NSW Health Pathology - Institute of Clinical Pathology and Medical Research; Westmead Hospital; University of Sydney	CIDM-PH et al. et al
ncov/Australia/NSW2722/2020	EPI_ISL_530334	2020-08-31	Area of Virology, Serology and Virology Division (SAViD), New South Wales Health Pathology Randwick	Area of Virology, Serology and Virology Division (SAViD), New South Wales Health Pathology Randwick	Rawlinson et al
ncov/Australia/NSW2723/2020	EPI_ISL_530335	2020-08-31	Area of Virology, Serology and Virology Division (SAViD), New South Wales Health Pathology Randwick	Area of Virology, Serology and Virology Division (SAViD), New South Wales Health Pathology Randwick	Rawlinson et al
ncov/Australia/NSW273/2020	EPI_ISL_451538	2020-03-31	Pathology West - NSW Health Pathology	NSW Health Pathology - Institute of Clinical Pathology and Medical Research; Westmead Hospital; University of Sydney	CIDM-PH et al. et al
ncov/Australia/NSW2730/2020	EPI_ISL_678339	2020-03-26	Area of Virology, Serology and Virology Division (SAViD), New South Wales Health Pathology Randwick	Virology Research Laboratory; Area of Virology, Serology and Virology Division (SAViD), New South Wales Health Pathology Randwick	Foster et al
ncov/Australia/NSW2735/2020	EPI_ISL_678340	2020-08-21	Area of Virology, Serology and Virology Division (SAViD), New South Wales Health Pathology Randwick	Virology Research Laboratory; Area of Virology, Serology and Virology Division (SAViD), New South Wales Health Pathology Randwick	Foster et al
ncov/Australia/NSW2738/2020	EPI_ISL_530336	2020-09-02	Area of Virology, Serology and Virology Division (SAViD), New South Wales Health Pathology Randwick	Area of Virology, Serology and Virology Division (SAViD), New South Wales Health Pathology Randwick	Rawlinson et al
ncov/Australia/NSW2739/2020	EPI_ISL_530337	2020-08-29	Area of Virology, Serology and Virology Division (SAViD), New South Wales Health Pathology Randwick	Area of Virology, Serology and Virology Division (SAViD), New South Wales Health Pathology Randwick	Rawlinson et al
ncov/Australia/NSW274/2020	EPI_ISL_699645	2020-04-03	Pathology West - NSW Health Pathology	NSW Health Pathology - Institute of Clinical Pathology and Medical Research; Westmead Hospital; University of Sydney	CIDM-PH et al. et al
ncov/Australia/NSW2741/2020	EPI_ISL_530338	2020-08-26	Area of Virology, Serology and Virology Division (SAViD), New South Wales Health Pathology Randwick	Area of Virology, Serology and Virology Division (SAViD), New South Wales Health Pathology Randwick	Rawlinson et al
ncov/Australia/NSW2743/2020	EPI_ISL_678341	2020-04-03	Area of Virology, Serology and Virology Division (SAViD), New South Wales Health Pathology Randwick	Virology Research Laboratory; Area of Virology, Serology and Virology Division (SAViD), New South Wales Health Pathology Randwick	Foster et al
ncov/Australia/NSW2747/2020	EPI_ISL_678342	2020-07-03	Area of Virology, Serology and Virology Division (SAViD), New South Wales Health Pathology Randwick	Virology Research Laboratory; Area of Virology, Serology and Virology Division (SAViD), New South Wales Health Pathology Randwick	Foster et al
ncov/Australia/NSW2749/2020	EPI_ISL_530339	2020-09-01	Area of Virology, Serology and Virology Division (SAViD), New South Wales Health Pathology Randwick	Area of Virology, Serology and Virology Division (SAViD), New South Wales Health Pathology Randwick	Rawlinson et al
ncov/Australia/NSW275/2020	EPI_ISL_451539	2020-04-05	Pathology West - NSW Health Pathology	NSW Health Pathology - Institute of Clinical Pathology and Medical Research; Westmead Hospital; University of Sydney	CIDM-PH et al. et al
ncov/Australia/NSW2750/2020	EPI_ISL_530340	2020-09-02	Area of Virology, Serology and Virology Division (SAViD), New South Wales Health Pathology Randwick	Area of Virology, Serology and Virology Division (SAViD), New South Wales Health Pathology Randwick	Rawlinson et al
ncov/Australia/NSW2754/2020	EPI_ISL_539327	2020-09-12	Area of Virology, Serology and Virology Division (SAViD), New South Wales Health Pathology Randwick	Area of Virology, Serology and Virology Division (SAViD), New South Wales Health Pathology Randwick	Rawlinson et al
ncov/Australia/NSW2755/2020	EPI_ISL_569858	2020-09-15	Area of Virology, Serology and Virology Division (SAViD), New South Wales Health Pathology Randwick	Area of Virology, Serology and Virology Division (SAViD), New South Wales Health Pathology Randwick	Rawlinson et al
ncov/Australia/NSW276/2020	EPI_ISL_451540	2020-03-20	ACT pathology	NSW Health Pathology - Institute of Clinical Pathology and Medical Research; Westmead Hospital; University of Sydney	CIDM-PH et al. et al
ncov/Australia/NSW2760/2020	EPI_ISL_678343	2020-09-15	Area of Virology, Serology and Virology Division (SAViD), New South Wales Health Pathology Randwick	Virology Research Laboratory; Area of Virology, Serology and Virology Division (SAViD), New South Wales Health Pathology Randwick	Foster et al
ncov/Australia/NSW277/2020	EPI_ISL_451541	2020-04-02	Pathology West - NSW Health Pathology	NSW Health Pathology - Institute of Clinical Pathology and Medical Research; Westmead Hospital; University of Sydney	CIDM-PH et al. et al
ncov/Australia/NSW2774/2020	EPI_ISL_678344	2020-09-10	Area of Virology, Serology and Virology Division (SAViD), New South Wales Health Pathology Randwick	Virology Research Laboratory; Area of Virology, Serology and Virology Division (SAViD), New South Wales Health Pathology Randwick	Foster et al
ncov/Australia/NSW2776/2020	EPI_ISL_678345	2020-09-08	Area of Virology, Serology and Virology Division (SAViD), New South Wales Health Pathology Randwick	Virology Research Laboratory; Area of Virology, Serology and Virology Division (SAViD), New South Wales Health Pathology Randwick	Foster et al
ncov/Australia/NSW278/2020	EPI_ISL_451542	2020-03-27	Pathology Sydney South West - NSW Health Pathology	NSW Health Pathology - Institute of Clinical Pathology and Medical Research; Westmead Hospital; University of Sydney	CIDM-PH et al. et al
ncov/Australia/NSW2781/2020	EPI_ISL_678346	2020-09-13	Area of Virology, Serology and Virology Division (SAViD), New South Wales Health Pathology Randwick	Virology Research Laboratory; Area of Virology, Serology and Virology Division (SAViD), New South Wales Health Pathology Randwick	Foster et al
ncov/Australia/NSW279/2020	EPI_ISL_451543	2020-03-28	Pathology Sydney South West - NSW Health Pathology	NSW Health Pathology - Institute of Clinical Pathology and Medical Research; Westmead Hospital; University of Sydney	CIDM-PH et al. et al
ncov/Australia/NSW2792/2020	EPI_ISL_678347	2020-09-08	Area of Virology, Serology and Virology Division (SAViD), New South Wales Health Pathology Randwick	Virology Research Laboratory; Area of Virology, Serology and Virology Division (SAViD), New South Wales Health Pathology Randwick	Foster et al
ncov/Australia/NSW2796/2020	EPI_ISL_678348	2020-09-20	Area of Virology, Serology and Virology Division (SAViD), New South Wales Health Pathology Randwick	Virology Research Laboratory; Area of Virology, Serology and Virology Division (SAViD), New South Wales Health Pathology Randwick	Foster et al
ncov/Australia/NSW2799/2020	EPI_ISL_678349	2020-10-03	Area of Virology, Serology and Virology Division (SAViD), New South Wales Health Pathology Randwick	Virology Research Laboratory; Area of Virology, Serology and Virology Division (SAViD), New South Wales Health Pathology Randwick	Foster et al
ncov/Australia/NSW28/2020	EPI_ISL_417391	2020-03-08	Centre for Infectious Diseases and Microbiology Public Health	NSW Health Pathology - Institute of Clinical Pathology and Medical Research; Westmead Hospital; University of Sydney	Carter I et al
ncov/Australia/NSW280/2020	EPI_ISL_451544	2020-03-24	Pathology Sydney South West - NSW Health Pathology	NSW Health Pathology - Institute of Clinical Pathology and Medical Research; Westmead Hospital; University of Sydney	CIDM-PH et al. et al
ncov/Australia/NSW2802/2020	EPI_ISL_678350	2020-10-02	Area of Virology, Serology and Virology Division (SAViD), New South Wales Health Pathology Randwick	Virology Research Laboratory; Area of Virology, Serology and Virology Division (SAViD), New South Wales Health Pathology Randwick	Foster et al
ncov/Australia/NSW281/2020	EPI_ISL_451545	2020-03-24	Laverty Pathology	NSW Health Pathology - Institute of Clinical Pathology and Medical Research; Westmead Hospital; University of Sydney	CIDM-PH et al. et al
ncov/Australia/NSW282/2020	EPI_ISL_451546	2020-04-01	Pathology West - NSW Health Pathology	NSW Health Pathology - Institute of Clinical Pathology and Medical Research; Westmead Hospital; University of Sydney	CIDM-PH et al. et al
ncov/Australia/NSW2821/2020	EPI_ISL_678351	2020-09-28	Area of Virology, Serology and Virology Division (SAViD), New South Wales Health Pathology Randwick	Virology Research Laboratory; Area of Virology, Serology and Virology Division (SAViD), New South Wales Health Pathology Randwick	Foster et al
ncov/Australia/NSW2827/2020	EPI_ISL_577597	2020-10-04	Area of Virology, Serology and Virology Division (SAViD), New South Wales Health Pathology Randwick	Area of Virology, Serology and Virology Division (SAViD), New South Wales Health Pathology Randwick	Rawlinson et al
ncov/Australia/NSW2828/2020	EPI_ISL_678352	2020-10-04	Area of Virology, Serology and Virology Division (SAViD), New South Wales Health Pathology Randwick	Virology Research Laboratory; Area of Virology, Serology and Virology Division (SAViD), New South Wales Health Pathology Randwick	Foster et al
ncov/Australia/NSW2829/2020	EPI_ISL_577604	2020-10-04	Area of Virology, Serology and Virology Division (SAViD), New South Wales Health Pathology Randwick	Area of Virology, Serology and Virology Division (SAViD), New South Wales Health Pathology Randwick	Rawlinson et al
ncov/Australia/NSW283/2020	EPI_ISL_451547	2020-04-01	Pathology West - NSW Health Pathology	NSW Health Pathology - Institute of Clinical Pathology and Medical Research; Westmead Hospital; University of Sydney	CIDM-PH et al. et al
ncov/Australia/NSW2830/2020	EPI_ISL_678353	2020-10-04	Area of Virology, Serology and Virology Division (SAViD), New South Wales Health Pathology Randwick	Virology Research Laboratory; Area of Virology, Serology and Virology Division (SAViD), New South Wales Health Pathology Randwick	Foster et al
ncov/Australia/NSW2831/2020	EPI_ISL_678354	2020-04-09	Area of Virology, Serology and Virology Division (SAViD), New South Wales Health Pathology Randwick	Virology Research Laboratory; Area of Virology, Serology and Virology Division (SAViD), New South Wales Health Pathology Randwick	Foster et al
ncov/Australia/NSW2832/2020	EPI_ISL_678355	2020-04-08	Area of Virology, Serology and Virology Division (SAViD), New South Wales Health Pathology Randwick	Virology Research Laboratory; Area of Virology, Serology and Virology Division (SAViD), New South Wales Health Pathology Randwick	Foster et al
ncov/Australia/NSW2836/2020	EPI_ISL_678356	2020-04-08	Area of Virology, Serology and Virology Division (SAViD), New South Wales Health Pathology Randwick	Virology Research Laboratory; Area of Virology, Serology and Virology Division (SAViD), New South Wales Health Pathology Randwick	Foster et al
ncov/Australia/NSW2837/2020	EPI_ISL_678357	2020-04-09	Area of Virology, Serology and Virology Division (SAViD), New South Wales Health Pathology Randwick	Virology Research Laboratory; Area of Virology, Serology and Virology Division (SAViD), New South Wales Health Pathology Randwick	Foster et al
ncov/Australia/NSW284/2020	EPI_ISL_451548	2020-04-02	Childrens Hospital Westmead	NSW Health Pathology - Institute of Clinical Pathology and Medical Research; Westmead Hospital; University of Sydney	CIDM-PH et al. et al
ncov/Australia/NSW285/2020	EPI_ISL_451549	2020-04-01	Pathology Sydney South West - NSW Health Pathology	NSW Health Pathology - Institute of Clinical Pathology and Medical Research; Westmead Hospital; University of Sydney	CIDM-PH et al. et al
ncov/Australia/NSW286/2020	EPI_ISL_451550	2020-04-03	Pathology West - NSW Health Pathology	NSW Health Pathology - Institute of Clinical Pathology and Medical Research; Westmead Hospital; University of Sydney	CIDM-PH et al. et al
ncov/Australia/NSW287/2020	EPI_ISL_451551	2020-04-03	Pathology West - NSW Health Pathology	NSW Health Pathology - Institute of Clinical Pathology and Medical Research; Westmead Hospital; University of Sydney	CIDM-PH et al. et al
ncov/Australia/NSW2871/2020	EPI_ISL_678358	2020-09-17	Area of Virology, Serology and Virology Division (SAViD), New South Wales Health Pathology Randwick	Virology Research Laboratory; Area of Virology, Serology and Virology Division (SAViD), New South Wales Health Pathology Randwick	Foster et al
ncov/Australia/NSW288/2020	EPI_ISL_451552	2020-03-30	Pathology North - NSW Health Pathology	NSW Health Pathology - Institute of Clinical Pathology and Medical Research; Westmead Hospital; University of Sydney	CIDM-PH et al. et al
ncov/Australia/NSW2881/2020	EPI_ISL_586571	2020-10-12	Area of Virology, Serology and Virology Division (SAViD), New South Wales Health Pathology Randwick	Area of Virology, Serology and Virology Division (SAViD), New South Wales Health Pathology Randwick	Rawlinson et al
ncov/Australia/NSW2885/2020	EPI_ISL_678359	2020-03-12	Area of Virology, Serology and Virology Division (SAViD), New South Wales Health Pathology Randwick	Virology Research Laboratory; Area of Virology, Serology and Virology Division (SAViD), New South Wales Health Pathology Randwick	Foster et al
ncov/Australia/NSW2887/2020	EPI_ISL_678360	2020-03-13	Area of Virology, Serology and Virology Division (SAViD), New South Wales Health Pathology Randwick	Virology Research Laboratory; Area of Virology, Serology and Virology Division (SAViD), New South Wales Health Pathology Randwick	Foster et al
ncov/Australia/NSW2888/2020	EPI_ISL_707893	2020-03-10	Area of Virology, Serology and Virology Division (SAViD), New South Wales Health Pathology Randwick	Virology Research Laboratory; Area of Virology, Serology and Virology Division (SAViD), New South Wales Health Pathology Randwick	Foster et al
ncov/Australia/NSW289/2020	EPI_ISL_451553	2020-03-31	Medlab Pathology	NSW Health Pathology - Institute of Clinical Pathology and Medical Research; Westmead Hospital; University of Sydney	CIDM-PH et al. et al
ncov/Australia/NSW2894/2020	EPI_ISL_678361	2020-03-20	Area of Virology, Serology and Virology Division (SAViD), New South Wales Health Pathology Randwick	Virology Research Laboratory; Area of Virology, Serology and Virology Division (SAViD), New South Wales Health Pathology Randwick	Foster et al
ncov/Australia/NSW2898/2020	EPI_ISL_678362	2020-10-06	Area of Virology, Serology and Virology Division (SAViD), New South Wales Health Pathology Randwick	Virology Research Laboratory; Area of Virology, Serology and Virology Division (SAViD), New South Wales Health Pathology Randwick	Foster et al
ncov/Australia/NSW2899/2020	EPI_ISL_678363	2020-10-06	Area of Virology, Serology and Virology Division (SAViD), New South Wales Health Pathology Randwick	Virology Research Laboratory; Area of Virology, Serology and Virology Division (SAViD), New South Wales Health Pathology Randwick	Foster et al
ncov/Australia/NSW29/2020	EPI_ISL_427651	2020-03-08	Centre for Infectious Diseases and Microbiology Public Health	NSW Health Pathology - Institute of Clinical Pathology and Medical Research; Westmead Hospital; University of Sydney	Arnott A et al
ncov/Australia/NSW290/2020	EPI_ISL_451554	2020-04-02	Medlab Pathology	NSW Health Pathology - Institute of Clinical Pathology and Medical Research; Westmead Hospital; University of Sydney	CIDM-PH et al. et al
ncov/Australia/NSW2903/2020	EPI_ISL_678364	2020-10-07	Area of Virology, Serology and Virology Division (SAViD), New South Wales Health Pathology Randwick	Virology Research Laboratory; Area of Virology, Serology and Virology Division (SAViD), New South Wales Health Pathology Randwick	Foster et al
ncov/Australia/NSW2907/2020	EPI_ISL_678365	2020-10-09	Area of Virology, Serology and Virology Division (SAViD), New South Wales Health Pathology Randwick	Virology Research Laboratory; Area of Virology, Serology and Virology Division (SAViD), New South Wales Health Pathology Randwick	Foster et al
ncov/Australia/NSW291/2020	EPI_ISL_451555	2020-04-03	Medlab Pathology	NSW Health Pathology - Institute of Clinical Pathology and Medical Research; Westmead Hospital; University of Sydney	CIDM-PH et al. et al
ncov/Australia/NSW2910/2020	EPI_ISL_678366	2020-10-11	Area of Virology, Serology and Virology Division (SAViD), New South Wales Health Pathology Randwick	Virology Research Laboratory; Area of Virology, Serology and Virology Division (SAViD), New South Wales Health Pathology Randwick	Foster et al
ncov/Australia/NSW2914/2020	EPI_ISL_678367	2020-10-11	Area of Virology, Serology and Virology Division (SAViD), New South Wales Health Pathology Randwick	Virology Research Laboratory; Area of Virology, Serology and Virology Division (SAViD), New South Wales Health Pathology Randwick	Foster et al
ncov/Australia/NSW2915/2020	EPI_ISL_678368	2020-10-11	Area of Virology, Serology and Virology Division (SAViD), New South Wales Health Pathology Randwick	Virology Research Laboratory; Area of Virology, Serology and Virology Division (SAViD), New South Wales Health Pathology Randwick	Foster et al
ncov/Australia/NSW292/2020	EPI_ISL_451556	2020-03-30	Pathology West - NSW Health Pathology	NSW Health Pathology - Institute of Clinical Pathology and Medical Research; Westmead Hospital; University of Sydney	CIDM-PH et al. et al
ncov/Australia/NSW293/2020	EPI_ISL_451557	2020-03-31	Pathology West - NSW Health Pathology	NSW Health Pathology - Institute of Clinical Pathology and Medical Research; Westmead Hospital; University of Sydney	CIDM-PH et al. et al
ncov/Australia/NSW2935/2020	EPI_ISL_678369	2020-10-06	Area of Virology, Serology and Virology Division (SAViD), New South Wales Health Pathology Randwick	Virology Research Laboratory; Area of Virology, Serology and Virology Division (SAViD), New South Wales Health Pathology Randwick	Foster et al
ncov/Australia/NSW2938/2020	EPI_ISL_678370	2020-10-03	Area of Virology, Serology and Virology Division (SAViD), New South Wales Health Pathology Randwick	Virology Research Laboratory; Area of Virology, Serology and Virology Division (SAViD), New South Wales Health Pathology Randwick	Foster et al
ncov/Australia/NSW2939/2020	EPI_ISL_678371	2020-10-16	Area of Virology, Serology and Virology Division (SAViD), New South Wales Health Pathology Randwick	Virology Research Laboratory; Area of Virology, Serology and Virology Division (SAViD), New South Wales Health Pathology Randwick	Foster et al
ncov/Australia/NSW294/2020	EPI_ISL_451558	2020-04-08	Medlab Pathology	NSW Health Pathology - Institute of Clinical Pathology and Medical Research; Westmead Hospital; University of Sydney	CIDM-PH et al. et al
ncov/Australia/NSW2940/2020	EPI_ISL_678372	2020-10-16	Area of Virology, Serology and Virology Division (SAViD), New South Wales Health Pathology Randwick	Virology Research Laboratory; Area of Virology, Serology and Virology Division (SAViD), New South Wales Health Pathology Randwick	Foster et al
ncov/Australia/NSW2941/2020	EPI_ISL_678373	2020-10-15	Area of Virology, Serology and Virology Division (SAViD), New South Wales Health Pathology Randwick	Virology Research Laboratory; Area of Virology, Serology and Virology Division (SAViD), New South Wales Health Pathology Randwick	Foster et al
ncov/Australia/NSW2942/2020	EPI_ISL_678374	2020-10-13	Area of Virology, Serology and Virology Division (SAViD), New South Wales Health Pathology Randwick	Virology Research Laboratory; Area of Virology, Serology and Virology Division (SAViD), New South Wales Health Pathology Randwick	Foster et al
ncov/Australia/NSW2943/2020	EPI_ISL_678375	2020-11-01	Area of Virology, Serology and Virology Division (SAViD), New South Wales Health Pathology Randwick	Virology Research Laboratory; Area of Virology, Serology and Virology Division (SAViD), New South Wales Health Pathology Randwick	Foster et al
ncov/Australia/NSW2944/2020	EPI_ISL_678376	2020-11-02	Area of Virology, Serology and Virology Division (SAViD), New South Wales Health Pathology Randwick	Virology Research Laboratory; Area of Virology, Serology and Virology Division (SAViD), New South Wales Health Pathology Randwick	Foster et al
ncov/Australia/NSW2946/2020	EPI_ISL_707894	2020-11-02	Area of Virology, Serology and Virology Division (SAViD), New South Wales Health Pathology Randwick	Virology Research Laboratory; Area of Virology, Serology and Virology Division (SAViD), New South Wales Health Pathology Randwick	Foster et al
ncov/Australia/NSW2947/2020	EPI_ISL_678377	2020-10-31	Area of Virology, Serology and Virology Division (SAViD), New South Wales Health Pathology Randwick	Virology Research Laboratory; Area of Virology, Serology and Virology Division (SAViD), New South Wales Health Pathology Randwick	Foster et al
ncov/Australia/NSW2949/2020	EPI_ISL_678378	2020-10-24	Area of Virology, Serology and Virology Division (SAViD), New South Wales Health Pathology Randwick	Virology Research Laboratory; Area of Virology, Serology and Virology Division (SAViD), New South Wales Health Pathology Randwick	Foster et al
ncov/Australia/NSW295/2020	EPI_ISL_451559	2020-04-04	Pathology Sydney South West - NSW Health Pathology	NSW Health Pathology - Institute of Clinical Pathology and Medical Research; Westmead Hospital; University of Sydney	CIDM-PH et al. et al
ncov/Australia/NSW2953/2020	EPI_ISL_678379	2020-10-26	Area of Virology, Serology and Virology Division (SAViD), New South Wales Health Pathology Randwick	Virology Research Laboratory; Area of Virology, Serology and Virology Division (SAViD), New South Wales Health Pathology Randwick	Foster et al
ncov/Australia/NSW2954/2020	EPI_ISL_678380	2020-10-21	Area of Virology, Serology and Virology Division (SAViD), New South Wales Health Pathology Randwick	Virology Research Laboratory; Area of Virology, Serology and Virology Division (SAViD), New South Wales Health Pathology Randwick	Foster et al
ncov/Australia/NSW2955/2020	EPI_ISL_678381	2020-10-22	Area of Virology, Serology and Virology Division (SAViD), New South Wales Health Pathology Randwick	Virology Research Laboratory; Area of Virology, Serology and Virology Division (SAViD), New South Wales Health Pathology Randwick	Foster et al
ncov/Australia/NSW2956/2020	EPI_ISL_707895	2020-10-20	Area of Virology, Serology and Virology Division (SAViD), New South Wales Health Pathology Randwick	Virology Research Laboratory; Area of Virology, Serology and Virology Division (SAViD), New South Wales Health Pathology Randwick	Foster et al
ncov/Australia/NSW296/2020	EPI_ISL_451560	2020-04-04	Pathology Sydney South West - NSW Health Pathology	NSW Health Pathology - Institute of Clinical Pathology and Medical Research; Westmead Hospital; University of Sydney	CIDM-PH et al. et al
ncov/Australia/NSW2964/2020	EPI_ISL_707896	2020-10-22	Area of Virology, Serology and Virology Division (SAViD), New South Wales Health Pathology Randwick	Virology Research Laboratory; Area of Virology, Serology and Virology Division (SAViD), New South Wales Health Pathology Randwick	Foster et al
ncov/Australia/NSW2967/2020	EPI_ISL_707897	2020-10-24	Area of Virology, Serology and Virology Division (SAViD), New South Wales Health Pathology Randwick	Virology Research Laboratory; Area of Virology, Serology and Virology Division (SAViD), New South Wales Health Pathology Randwick	Foster et al
ncov/Australia/NSW297/2020	EPI_ISL_451561	2020-04-02	Pathology Sydney South West - NSW Health Pathology	NSW Health Pathology - Institute of Clinical Pathology and Medical Research; Westmead Hospital; University of Sydney	CIDM-PH et al. et al
ncov/Australia/NSW2971/2020	EPI_ISL_707898	2020-10-11	Area of Virology, Serology and Virology Division (SAViD), New South Wales Health Pathology Randwick	Virology Research Laboratory; Area of Virology, Serology and Virology Division (SAViD), New South Wales Health Pathology Randwick	Foster et al
ncov/Australia/NSW2972/2020	EPI_ISL_707899	2020-10-20	Area of Virology, Serology and Virology Division (SAViD), New South Wales Health Pathology Randwick	Virology Research Laboratory; Area of Virology, Serology and Virology Division (SAViD), New South Wales Health Pathology Randwick	Foster et al
ncov/Australia/NSW2977/2020	EPI_ISL_707900	2020-10-27	Area of Virology, Serology and Virology Division (SAViD), New South Wales Health Pathology Randwick	Virology Research Laboratory; Area of Virology, Serology and Virology Division (SAViD), New South Wales Health Pathology Randwick	Foster et al
ncov/Australia/NSW2979/2020	EPI_ISL_707901	2020-10-27	Area of Virology, Serology and Virology Division (SAViD), New South Wales Health Pathology Randwick	Virology Research Laboratory; Area of Virology, Serology and Virology Division (SAViD), New South Wales Health Pathology Randwick	Foster et al
ncov/Australia/NSW298/2020	EPI_ISL_451562	2020-04-04	Pathology Sydney South West - NSW Health Pathology	NSW Health Pathology - Institute of Clinical Pathology and Medical Research; Westmead Hospital; University of Sydney	CIDM-PH et al. et al
ncov/Australia/NSW2985/2020	EPI_ISL_707902	2020-10-29	Area of Virology, Serology and Virology Division (SAViD), New South Wales Health Pathology Randwick	Virology Research Laboratory; Area of Virology, Serology and Virology Division (SAViD), New South Wales Health Pathology Randwick	Foster et al
ncov/Australia/NSW299/2020	EPI_ISL_451563	2020-03-25	Pathology Sydney South West - NSW Health Pathology	NSW Health Pathology - Institute of Clinical Pathology and Medical Research; Westmead Hospital; University of Sydney	CIDM-PH et al. et al
ncov/Australia/NSW300/2020	EPI_ISL_451564	2020-04-01	Pathology Sydney South West - NSW Health Pathology	NSW Health Pathology - Institute of Clinical Pathology and Medical Research; Westmead Hospital; University of Sydney	CIDM-PH et al. et al
ncov/Australia/NSW301/2020	EPI_ISL_451565	2020-04-03	Pathology Sydney South West - NSW Health Pathology	NSW Health Pathology - Institute of Clinical Pathology and Medical Research; Westmead Hospital; University of Sydney	CIDM-PH et al. et al
ncov/Australia/NSW302/2020	EPI_ISL_451566	2020-04-08	Pathology West - NSW Health Pathology	NSW Health Pathology - Institute of Clinical Pathology and Medical Research; Westmead Hospital; University of Sydney	CIDM-PH et al. et al
ncov/Australia/NSW303/2020	EPI_ISL_451567	2020-03-30	Medlab Pathology	NSW Health Pathology - Institute of Clinical Pathology and Medical Research; Westmead Hospital; University of Sydney	CIDM-PH et al. et al
ncov/Australia/NSW3033/2020	EPI_ISL_678382	2020-03-27	Area of Virology, Serology and Virology Division (SAViD), New South Wales Health Pathology Randwick	Virology Research Laboratory; Area of Virology, Serology and Virology Division (SAViD), New South Wales Health Pathology Randwick	Foster et al
ncov/Australia/NSW304/2020	EPI_ISL_451568	2020-04-02	Pathology West - NSW Health Pathology	NSW Health Pathology - Institute of Clinical Pathology and Medical Research; Westmead Hospital; University of Sydney	CIDM-PH et al. et al
ncov/Australia/NSW305/2020	EPI_ISL_451569	2020-03-27	Pathology West - NSW Health Pathology	NSW Health Pathology - Institute of Clinical Pathology and Medical Research; Westmead Hospital; University of Sydney	CIDM-PH et al. et al
ncov/Australia/NSW306/2020	EPI_ISL_451570	2020-04-01	Pathology West - NSW Health Pathology	NSW Health Pathology - Institute of Clinical Pathology and Medical Research; Westmead Hospital; University of Sydney	CIDM-PH et al. et al
ncov/Australia/NSW307/2020	EPI_ISL_451571	2020-04-02	Pathology West - NSW Health Pathology	NSW Health Pathology - Institute of Clinical Pathology and Medical Research; Westmead Hospital; University of Sydney	CIDM-PH et al. et al
ncov/Australia/NSW3075/2020	EPI_ISL_678383	2020-11-16	Area of Virology, Serology and Virology Division (SAViD), New South Wales Health Pathology Randwick	Virology Research Laboratory; Area of Virology, Serology and Virology Division (SAViD), New South Wales Health Pathology Randwick	Foster et al
ncov/Australia/NSW308/2020	EPI_ISL_451572	2020-03-25	Laverty Pathology	NSW Health Pathology - Institute of Clinical Pathology and Medical Research; Westmead Hospital; University of Sydney	CIDM-PH et al. et al
ncov/Australia/NSW3089/2020	EPI_ISL_678384	2020-11-16	Area of Virology, Serology and Virology Division (SAViD), New South Wales Health Pathology Randwick	Virology Research Laboratory; Area of Virology, Serology and Virology Division (SAViD), New South Wales Health Pathology Randwick	Foster et al
ncov/Australia/NSW309/2020	EPI_ISL_451573	2020-04-04	Pathology West - NSW Health Pathology	NSW Health Pathology - Institute of Clinical Pathology and Medical Research; Westmead Hospital; University of Sydney	CIDM-PH et al. et al
ncov/Australia/NSW31/2020	EPI_ISL_417392	2020-03-10	Centre for Infectious Diseases and Microbiology Public Health	NSW Health Pathology - Institute of Clinical Pathology and Medical Research; Westmead Hospital; University of Sydney	Rahman H et al
ncov/Australia/NSW310/2020	EPI_ISL_451574	2020-03-26	Australian Clinical Labs	NSW Health Pathology - Institute of Clinical Pathology and Medical Research; Westmead Hospital; University of Sydney	CIDM-PH et al. et al
ncov/Australia/NSW3103/2020	EPI_ISL_678385	2020-11-19	Area of Virology, Serology and Virology Division (SAViD), New South Wales Health Pathology Randwick	Virology Research Laboratory; Area of Virology, Serology and Virology Division (SAViD), New South Wales Health Pathology Randwick	Foster et al
ncov/Australia/NSW311/2020	EPI_ISL_451575	2020-03-29	Pathology West - NSW Health Pathology	NSW Health Pathology - Institute of Clinical Pathology and Medical Research; Westmead Hospital; University of Sydney	CIDM-PH et al. et al
ncov/Australia/NSW312/2020	EPI_ISL_451576	2020-03-27	Pathology West - NSW Health Pathology	NSW Health Pathology - Institute of Clinical Pathology and Medical Research; Westmead Hospital; University of Sydney	CIDM-PH et al. et al
ncov/Australia/NSW313/2020	EPI_ISL_699646	2020-03-05	Pathology West - NSW Health Pathology	NSW Health Pathology - Institute of Clinical Pathology and Medical Research; Westmead Hospital; University of Sydney	CIDM-PH et al. et al
ncov/Australia/NSW314/2020	EPI_ISL_451577	2020-03-31	Pathology West - NSW Health Pathology	NSW Health Pathology - Institute of Clinical Pathology and Medical Research; Westmead Hospital; University of Sydney	CIDM-PH et al. et al
ncov/Australia/NSW315/2020	EPI_ISL_451578	2020-03-27	Pathology Sydney South West - NSW Health Pathology	NSW Health Pathology - Institute of Clinical Pathology and Medical Research; Westmead Hospital; University of Sydney	CIDM-PH et al. et al
ncov/Australia/NSW316/2020	EPI_ISL_451579	2020-03-30	Pathology West - NSW Health Pathology	NSW Health Pathology - Institute of Clinical Pathology and Medical Research; Westmead Hospital; University of Sydney	CIDM-PH et al. et al
ncov/Australia/NSW317/2020	EPI_ISL_451580	2020-03-31	Pathology West - NSW Health Pathology	NSW Health Pathology - Institute of Clinical Pathology and Medical Research; Westmead Hospital; University of Sydney	CIDM-PH et al. et al
ncov/Australia/NSW318/2020	EPI_ISL_451581	2020-04-01	Pathology Sydney South West - NSW Health Pathology	NSW Health Pathology - Institute of Clinical Pathology and Medical Research; Westmead Hospital; University of Sydney	CIDM-PH et al. et al
ncov/Australia/NSW319/2020	EPI_ISL_451582	2020-04-01	Pathology West - NSW Health Pathology	NSW Health Pathology - Institute of Clinical Pathology and Medical Research; Westmead Hospital; University of Sydney	CIDM-PH et al. et al
ncov/Australia/NSW320/2020	EPI_ISL_699647	2020-03-30	Pathology Sydney South West - NSW Health Pathology	NSW Health Pathology - Institute of Clinical Pathology and Medical Research; Westmead Hospital; University of Sydney	CIDM-PH et al. et al
ncov/Australia/NSW321/2020	EPI_ISL_451583	2020-04-06	Medlab Pathology	NSW Health Pathology - Institute of Clinical Pathology and Medical Research; Westmead Hospital; University of Sydney	CIDM-PH et al. et al
ncov/Australia/NSW322/2020	EPI_ISL_451584	2020-03-28	Pathology West - NSW Health Pathology	NSW Health Pathology - Institute of Clinical Pathology and Medical Research; Westmead Hospital; University of Sydney	CIDM-PH et al. et al
ncov/Australia/NSW323/2020	EPI_ISL_451585	2020-03-27	Pathology West - NSW Health Pathology	NSW Health Pathology - Institute of Clinical Pathology and Medical Research; Westmead Hospital; University of Sydney	CIDM-PH et al. et al
ncov/Australia/NSW324/2020	EPI_ISL_451586	2020-03-26	Pathology West - NSW Health Pathology	NSW Health Pathology - Institute of Clinical Pathology and Medical Research; Westmead Hospital; University of Sydney	CIDM-PH et al. et al
ncov/Australia/NSW325/2020	EPI_ISL_451587	2020-04-09	Pathology North Hunter- NSW Health Pathology	NSW Health Pathology - Institute of Clinical Pathology and Medical Research; Westmead Hospital; University of Sydney	CIDM-PH et al. et al
ncov/Australia/NSW326/2020	EPI_ISL_451588	2020-03-23	ACT pathology	NSW Health Pathology - Institute of Clinical Pathology and Medical Research; Westmead Hospital; University of Sydney	CIDM-PH et al. et al
ncov/Australia/NSW327/2020	EPI_ISL_451589	2020-04-05	Pathology North Hunter- NSW Health Pathology	NSW Health Pathology - Institute of Clinical Pathology and Medical Research; Westmead Hospital; University of Sydney	CIDM-PH et al. et al
ncov/Australia/NSW328/2020	EPI_ISL_451590	2020-03-30	ACT pathology	NSW Health Pathology - Institute of Clinical Pathology and Medical Research; Westmead Hospital; University of Sydney	CIDM-PH et al. et al
ncov/Australia/NSW329/2020	EPI_ISL_451591	2020-03-31	ACT pathology	NSW Health Pathology - Institute of Clinical Pathology and Medical Research; Westmead Hospital; University of Sydney	CIDM-PH et al. et al
ncov/Australia/NSW33/2020	EPI_ISL_427654	2020-03-06	Centre for Infectious Diseases and Microbiology Public Health	NSW Health Pathology - Institute of Clinical Pathology and Medical Research; Westmead Hospital; University of Sydney	Sadsad R et al
ncov/Australia/NSW330/2020	EPI_ISL_451592	2020-03-20	ACT pathology	NSW Health Pathology - Institute of Clinical Pathology and Medical Research; Westmead Hospital; University of Sydney	CIDM-PH et al. et al
ncov/Australia/NSW331/2020	EPI_ISL_451593	2020-03-25	ACT pathology	NSW Health Pathology - Institute of Clinical Pathology and Medical Research; Westmead Hospital; University of Sydney	CIDM-PH et al. et al
ncov/Australia/NSW332/2020	EPI_ISL_451594	2020-04-11	Childrens Hospital Westmead	NSW Health Pathology - Institute of Clinical Pathology and Medical Research; Westmead Hospital; University of Sydney	CIDM-PH et al. et al
ncov/Australia/NSW333/2020	EPI_ISL_451595	2020-03-23	ACT pathology	NSW Health Pathology - Institute of Clinical Pathology and Medical Research; Westmead Hospital; University of Sydney	CIDM-PH et al. et al
ncov/Australia/NSW334/2020	EPI_ISL_451596	2020-03-23	ACT pathology	NSW Health Pathology - Institute of Clinical Pathology and Medical Research; Westmead Hospital; University of Sydney	CIDM-PH et al. et al
ncov/Australia/NSW335/2020	EPI_ISL_451597	2020-04-08	Medlab Pathology	NSW Health Pathology - Institute of Clinical Pathology and Medical Research; Westmead Hospital; University of Sydney	CIDM-PH et al. et al
[truncated: 323,990 more rows]
